# Supplementary material for: Smoking status impacts microRNA mediated prognosis and lung adenocarcinoma biology
Source: BMC Cancer. 2014 Oct 24;14:778. doi: 10.1186/1471-2407-14-778 (PMC4216369; doi:10.1186/1471-2407-14-778)
Supplement: Supplementary file 1 — Additional file 1: miRNA differentially expressed between clusters identified in tumor and non-malignant tissues. (XLSX 18 KB) [file 12885_2014_4957_MOESM1_ESM.xlsx]

## Sheet: Sheet1
Additional File 1. miRNA differentially expressed between clusters identified in tumor and non-malignant tissues.
	Tumours	Non-malignant
Class	KW pval	KW pval	Group
hsa-mir-143	0.009355	1.69909e-13	Both
hsa-mir-142	0.00386436	5.69293e-10	Both
hsa-mir-21	3.30113e-18	1.73548e-09	Both
hsa-mir-501	0.00141045	3.1593e-09	Both
hsa-mir-19a	0.00597656	1.69558e-08	Both
hsa-mir-3934	0.0243817	2.15778e-07	Both
hsa-mir-155	0.0356488	1.93964e-06	Both
hsa-mir-30a	0.0298699	1.97912e-06	Both
hsa-mir-148a	0.00109664	6.79619e-06	Both
hsa-mir-200a	0.00312293	1.60105e-05	Both
hsa-mir-106a	0.0111178	1.87836e-05	Both
hsa-mir-199b	0.0127551	1.93816e-05	Both
hsa-mir-199a	0.0188094	2.99544e-05	Both
hsa-mir-500a	0.00168465	3.59362e-05	Both
hsa-mir-3074	0.0305133	5.94821e-05	Both
hsa-mir-146b	0.0198993	7.0859e-05	Both
hsa-mir-576	6.02416e-05	8.32914e-05	Both
hsa-mir-532	0.00424281	8.93236e-05	Both
hsa-mir-331	0.00150955	9.56921e-05	Both
hsa-mir-183	0.011636	0.000119272	Both
hsa-mir-196b	0.0126184	0.000125855	Both
hsa-mir-153	0.00194538	0.000136759	Both
hsa-mir-197	0.000764918	0.000144315	Both
hsa-mir-345	7.76247e-05	0.000238203	Both
hsa-mir-644b	4.57067e-05	0.000392328	Both
hsa-mir-502	0.00103586	0.000406999	Both
hsa-mir-296	0.0490906	0.000425849	Both
hsa-mir-26b	0.00811153	0.000431396	Both
hsa-let-7b	0.0163402	0.000505565	Both
hsa-mir-484	1.08321e-05	0.000539677	Both
hsa-mir-766	0.000183455	0.000621025	Both
hsa-mir-362	0.0263816	0.000686227	Both
hsa-mir-375	7.1226e-06	0.000946831	Both
hsa-mir-874	0.00350045	0.000987059	Both
hsa-mir-324	0.000269951	0.00111789	Both
hsa-mir-1301	0.00400022	0.00138521	Both
hsa-mir-1468	0.00274479	0.00143878	Both
hsa-mir-107	8.4624e-05	0.00173722	Both
hsa-mir-1307	0.00950659	0.00196501	Both
hsa-mir-99b	0.00103893	0.00278759	Both
hsa-mir-3607	0.00022255	0.00307831	Both
hsa-mir-182	0.0053572	0.00348464	Both
hsa-mir-326	3.78099e-08	0.0042177	Both
hsa-mir-200b	0.0147993	0.00446909	Both
hsa-mir-192	0.0345795	0.00477863	Both
hsa-mir-181c	5.32861e-05	0.00528433	Both
hsa-mir-3127	0.018825	0.00605103	Both
hsa-mir-16	0.00478195	0.00914934	Both
hsa-mir-3653	0.000220609	0.00939237	Both
hsa-mir-1976	1.99593e-05	0.0113121	Both
hsa-mir-140	0.0039695	0.0114872	Both
hsa-mir-328	6.68247e-07	0.0116841	Both
hsa-mir-133b	0.000308191	0.0143684	Both
hsa-mir-204	0.00261979	0.0147527	Both
hsa-mir-320b	2.19054e-08	0.0170648	Both
hsa-mir-500b	0.0428829	0.0187075	Both
hsa-mir-486	0.00196878	0.0255794	Both
hsa-mir-195	1.04373e-05	0.0261143	Both
hsa-mir-1287	7.55186e-05	0.0271144	Both
hsa-mir-95	0.0102539	0.0286306	Both
hsa-mir-138	0.00199427	0.0319079	Both
hsa-mir-429	0.0095383	0.0332391	Both
hsa-mir-132	0.00723319	0.0371773	Both
hsa-mir-455	0.00406393	0.0388778	Both
hsa-mir-320a	7.07802e-05	0.0434207	Both
hsa-mir-186		2.66523e-08	Non-malignant
hsa-mir-203		4.86296e-08	Non-malignant
hsa-mir-210		6.12127e-08	Non-malignant
hsa-mir-22		7.93514e-08	Non-malignant
hsa-mir-628		1.50866e-07	Non-malignant
hsa-mir-130a		1.70776e-07	Non-malignant
hsa-let-7g		2.10205e-07	Non-malignant
hsa-mir-590		2.1133e-07	Non-malignant
hsa-mir-136		2.54456e-07	Non-malignant
hsa-mir-151a		2.79052e-07	Non-malignant
hsa-mir-339		3.03792e-07	Non-malignant
hsa-mir-301a		3.62586e-07	Non-malignant
hsa-mir-3613		5.40074e-07	Non-malignant
hsa-mir-130b		1.12121e-06	Non-malignant
hsa-mir-3545		1.17496e-06	Non-malignant
hsa-mir-135b		3.00584e-06	Non-malignant
hsa-mir-409		5.99174e-06	Non-malignant
hsa-mir-574		6.17152e-06	Non-malignant
hsa-mir-125a		7.46006e-06	Non-malignant
hsa-mir-338		8.12315e-06	Non-malignant
hsa-mir-125b		8.18734e-06	Non-malignant
hsa-mir-369		8.8704e-06	Non-malignant
hsa-mir-629		8.91525e-06	Non-malignant
hsa-mir-1271		1.02846e-05	Non-malignant
hsa-mir-508		1.11193e-05	Non-malignant
hsa-mir-454		1.31978e-05	Non-malignant
hsa-mir-487b		2.60331e-05	Non-malignant
hsa-mir-29b		2.64315e-05	Non-malignant
hsa-mir-589		2.72129e-05	Non-malignant
hsa-mir-625		3.10577e-05	Non-malignant
hsa-mir-495		3.27989e-05	Non-malignant
hsa-mir-126		3.44815e-05	Non-malignant
hsa-mir-378a		3.58573e-05	Non-malignant
hsa-mir-9		3.64456e-05	Non-malignant
hsa-mir-191		4.14549e-05	Non-malignant
hsa-mir-150		4.7366e-05	Non-malignant
hsa-mir-425		4.79256e-05	Non-malignant
hsa-mir-342		5.81966e-05	Non-malignant
hsa-mir-4662a		7.23894e-05	Non-malignant
hsa-mir-193b		7.58026e-05	Non-malignant
hsa-mir-675		7.63704e-05	Non-malignant
hsa-mir-146a		8.48189e-05	Non-malignant
hsa-mir-509		0.000100286	Non-malignant
hsa-mir-154		0.000107544	Non-malignant
hsa-mir-141		0.000125973	Non-malignant
hsa-mir-185		0.000151074	Non-malignant
hsa-mir-30b		0.000171721	Non-malignant
hsa-mir-505		0.00019498	Non-malignant
hsa-let-7d		0.000201306	Non-malignant
hsa-mir-337		0.000203789	Non-malignant
hsa-mir-382		0.000221293	Non-malignant
hsa-mir-4677		0.000224021	Non-malignant
hsa-mir-708		0.000225524	Non-malignant
hsa-mir-376c		0.000271496	Non-malignant
hsa-mir-582		0.000286438	Non-malignant
hsa-mir-493		0.000310235	Non-malignant
hsa-mir-19b		0.000328344	Non-malignant
hsa-mir-135a		0.000329527	Non-malignant
hsa-mir-370		0.000368227	Non-malignant
hsa-mir-34a		0.000390731	Non-malignant
hsa-mir-30d		0.000544535	Non-malignant
hsa-mir-1306		0.000655393	Non-malignant
hsa-mir-511		0.00083984	Non-malignant
hsa-mir-134		0.000887747	Non-malignant
hsa-mir-25		0.000904302	Non-malignant
hsa-mir-30c		0.0010628	Non-malignant
hsa-mir-28		0.00140748	Non-malignant
hsa-mir-3605		0.00147202	Non-malignant
hsa-mir-514a		0.0017698	Non-malignant
hsa-mir-450b		0.00177672	Non-malignant
hsa-mir-550a		0.00197502	Non-malignant
hsa-mir-101		0.00206963	Non-malignant
hsa-mir-491		0.00223782	Non-malignant
hsa-mir-194		0.00260426	Non-malignant
hsa-mir-96		0.00269564	Non-malignant
hsa-mir-431		0.00313493	Non-malignant
hsa-mir-18a		0.00339213	Non-malignant
hsa-mir-100		0.00339704	Non-malignant
hsa-mir-365b		0.00349469	Non-malignant
hsa-mir-4772		0.00363819	Non-malignant
hsa-mir-365a		0.00367147	Non-malignant
hsa-mir-584		0.00397169	Non-malignant
hsa-mir-424		0.00423276	Non-malignant
hsa-mir-5000		0.00461417	Non-malignant
hsa-mir-149		0.0047289	Non-malignant
hsa-mir-450a		0.00484318	Non-malignant
hsa-mir-4709		0.00507341	Non-malignant
hsa-mir-4532		0.00508078	Non-malignant
hsa-mir-10a		0.00623177	Non-malignant
hsa-mir-432		0.00805263	Non-malignant
hsa-mir-423		0.00862716	Non-malignant
hsa-mir-889		0.00884775	Non-malignant
hsa-mir-23a		0.00998409	Non-malignant
hsa-mir-212		0.0105734	Non-malignant
hsa-mir-218		0.0112164	Non-malignant
hsa-mir-548b		0.0115415	Non-malignant
hsa-mir-539		0.0121263	Non-malignant
hsa-mir-33a		0.0128584	Non-malignant
hsa-mir-3199		0.0130908	Non-malignant
hsa-mir-184		0.0142433	Non-malignant
hsa-mir-379		0.0144017	Non-malignant
hsa-mir-340		0.0151815	Non-malignant
hsa-mir-934		0.0188149	Non-malignant
hsa-mir-222		0.019694	Non-malignant
hsa-mir-200c		0.0209369	Non-malignant
hsa-mir-653		0.0223245	Non-malignant
hsa-mir-10b		0.025232	Non-malignant
hsa-mir-92a		0.0321164	Non-malignant
hsa-mir-93		0.034636	Non-malignant
hsa-mir-29a		0.0350386	Non-malignant
hsa-mir-598		0.0374457	Non-malignant
hsa-mir-145		0.0387913	Non-malignant
hsa-mir-335		0.0438848	Non-malignant
hsa-mir-23b		0.0454555	Non-malignant
hsa-mir-410		0.0461191	Non-malignant
hsa-mir-1249	0.0474942		Tumor
hsa-mir-1296	0.0420126		Tumor
hsa-mir-205	0.0403751		Tumor
hsa-mir-3614	0.0295666		Tumor
hsa-mir-421	0.027446		Tumor
hsa-mir-3651	0.0265321		Tumor
hsa-mir-642a	0.0229722		Tumor
hsa-mir-223	0.0197525		Tumor
hsa-mir-98	0.0168234		Tumor
hsa-mir-1	0.0160374		Tumor
hsa-mir-3913	0.015891		Tumor
hsa-mir-1266	0.0147967		Tumor
hsa-mir-361	0.0142407		Tumor
hsa-mir-20a	0.00906537		Tumor
hsa-mir-660	0.00678843		Tumor
hsa-mir-1248	0.00638511		Tumor
hsa-mir-106b	0.0061025		Tumor
hsa-mir-497	0.00606329		Tumor
hsa-mir-5001	0.00597032		Tumor
hsa-mir-744	0.00428843		Tumor
hsa-mir-29c	0.00423703		Tumor
hsa-mir-551a	0.00318996		Tumor
hsa-mir-188	0.00224887		Tumor
hsa-mir-3200	0.00212894		Tumor
hsa-mir-133a	0.00183503		Tumor
hsa-mir-1180	0.00115959		Tumor
hsa-mir-769	0.000952227		Tumor
hsa-mir-1226	0.000894024		Tumor
hsa-mir-4728	0.000617431		Tumor
hsa-mir-3648	0.00029904		Tumor
hsa-mir-1247	0.00026803		Tumor
hsa-mir-671	0.000260323		Tumor
hsa-mir-760	0.000176971		Tumor
hsa-mir-30e	0.000102373		Tumor
hsa-let-7c	5.61105e-05		Tumor
hsa-mir-26a	3.86624e-05		Tumor
hsa-mir-3677	3.64081e-05		Tumor
hsa-mir-148b	1.89244e-05		Tumor
hsa-mir-877	1.52366e-05		Tumor
hsa-mir-887	8.49224e-06		Tumor
hsa-mir-24	4.27535e-06		Tumor
hsa-mir-2110	1.28991e-06		Tumor
hsa-mir-3676	7.16381e-07		Tumor
hsa-mir-330	6.68497e-07		Tumor
hsa-mir-99a	6.21094e-07		Tumor
hsa-mir-652	2.9963e-07		Tumor
hsa-mir-940	2.50418e-07		Tumor
hsa-mir-3615	1.26508e-07		Tumor
hsa-mir-551b	1.44899e-08		Tumor
