# Supplementary material for: Smoking status impacts microRNA mediated prognosis and lung adenocarcinoma biology
Source: BMC Cancer. 2014 Oct 24;14:778. doi: 10.1186/1471-2407-14-778 (PMC4216369; doi:10.1186/1471-2407-14-778)
Supplement: Supplementary file 2 — Additional file 2: MANOVA results for miRNA expression profile clustering. (XLS 20 KB) [file 12885_2014_4957_MOESM2_ESM.xls]

## Sheet: Sheet1
	Additional File 2. Multivariate analysis of variance (MANOVA) results for miRNA expression profile clustering
	Non-malignant Samples	Df	Sum Squares	Mean Squares	F-value	P-val
	Stage	3	0.7013	0.2338	0.3435	0.794026
	Gender	1	0.3511	0.3511	0.5159	0.477795
	Age	1	0.9506	0.9506	1.3968	0.245977
	Smoking	2	10.053	5.0265	7.3857	0.002305
	Race	2	2.9566	1.4783	2.1722	0.130442
	PackYears	36	19.557	0.5433	0.7982	0.744927
	YearsQuit	16	12.7584	0.7974	1.1717	0.339693
	Residuals	32	21.7783	0.6806
	Tumour Samples	Df	Sum Squares	Mean Squares	F-value	P-val
	Stage	3	2.3654	0.78848	1.6651	0.1941
	Gender	1	0.6871	0.68715	1.4511	0.23718
	Age	1	3.1341	3.13408	6.6186	0.01493
	Smoking	2	0.9867	0.49335	1.0419	0.36445
	Race	2	1.8241	0.91206	1.9261	0.16223
	PackYears	36	24.7806	0.68835	1.4537	0.14298
	YearsQuit	16	15.8032	0.9877	2.0859	0.03754
	Residuals	32	15.1527	0.47352
	Df = degrees of freedom
