# Supplementary material for: Smoking status impacts microRNA mediated prognosis and lung adenocarcinoma biology
Source: BMC Cancer. 2014 Oct 24;14:778. doi: 10.1186/1471-2407-14-778 (PMC4216369; doi:10.1186/1471-2407-14-778)
Supplement: Supplementary file 3 — Additional file 3: miRNAs differentially expressed in non-malignant lung tissue of patients with lung adenocarcinoma. (XLSX 12 KB) [file 12885_2014_4957_MOESM3_ESM.xlsx]

## Sheet: Sheet1
	Additional File 3. miRNAs differentially expressed in non-malignant lung tissue of patients with lung adenocarcinoma
	† previously associated with cancer; B-H p values are Benjamini-Hochberg corrected p values from a permutation test between 43 CS non-malignant tissues (CSN) and 27 NS non-malignant tissues (NSN)
	FC = fold change; RPKM = Reads Per Kilobase of transcript per Million mapped reads
	miRNA	STATUS IN CSN	FC	Average RPKM CSN	Average RPKM NSN	B-H pval	Other	Cancer Reference PMID
			CSN/NSN
	hsa-mir-378c	OE	5.49	5.49	0	0	†	24625834; 23617628
	hsa-mir-509	OE	3.49	7.82	2.24	1.76e-08
	hsa-mir-374c	OE	3.26	3.26	0	0
	hsa-mir-514a	OE	3.18	17.4	5.47	2.12e-07	†	23178446
	hsa-mir-508	OE	3	26.58	8.85	5.07e-08	†	25099196
	hsa-mir-339	OE	2.97	120.76	40.6	5.85e-11	†	23681013; 23391324
	hsa-mir-627	OE	2.96	2.96	0	5.58e-12	†	23619147
	hsa-mir-539	OE	2.95	2.95	0	4.52e-12	†	21273305
	hsa-mir-3648	OE	2.74	3.24	1.18	9.91e-05
	hsa-mir-151b	OE	2.73	2.73	0	0
	hsa-mir-142	OE	2.54	3723.34	1467.49	0	†	24558198; 23410826
	hsa-mir-425	OE	2.43	335.41	137.94	6.49e-11	†	24603541; 25155861
	hsa-mir-3687	OE	2.37	2.37	0	0.000134
	hsa-mir-628	OE	2.36	28.63	12.11	0	†	23308219
	hsa-mir-1277	OE	2.34	2.34	0	1.22e-12
	hsa-mir-106a	OE	2.33	23.05	9.9	0	†	22295063; 19209007
	hsa-mir-19a	OE	2.27	25.6	11.3	0	†	23609137; 19209007
	hsa-mir-3130	OE	2.17	5.36	2.46	1.32e-10
	hsa-mir-378a	OE	2.14	313.56	146.41	0	†	23945385
	hsa-mir-369	OE	2.14	9.77	4.57	1.05e-13
	hsa-mir-3613	OE	2.07	30.66	14.81	0
	hsa-mir-483	OE	2.06	3	1.45	8.72e-06	†	24874644 ; 24710410
	hsa-mir-184	OE	2.06	34.36	16.66	2.91e-07	†	24976536; 22811001
	hsa-mir-136	OE	2.05	29.87	14.56	3.14e-11	†	23959478
	hsa-mir-154	OE	2.05	5.14	2.51	4.72e-14	†	23945385
	hsa-mir-934	UE	0.5	2.12	4.28	2.37e-08
	hsa-mir-592	UE	0.46	1.76	3.84	0.00253	†	24778034; 23098991
	hsa-mir-212	UE	0.42	3.66	8.64	0.026	†	23974008; 22357618
	hsa-mir-326	UE	0.42	156.52	374.54	3.51e-05	†	23142363; 23869222
	hsa-mir-1180	UE	0.42	13.64	32.68	6.74e-09
	hsa-mir-34b	UE	0.41	39.82	97.96	0.000621	†	24168922; 24130071
	hsa-mir-1224	UE	0.39	0	2.56	0.0154	†	21138856
	hsa-mir-449a	UE	0.36	1.97	5.44	0.00233	†	24211326; 23734217
	hsa-mir-34c	UE	0.34	224.8	664.81	0.000399	†	23268837; 23805317
	hsa-mir-4423	UE	0.33	1.04	3.16	0.0246
	hsa-mir-107	UE	0.32	784.26	2482.12	1.61e-10	†	25120851; 19688090
	hsa-mir-320b	UE	0.3	33.2	111.25	3.12e-12	†	24349033
