# Supplementary material for: Smoking status impacts microRNA mediated prognosis and lung adenocarcinoma biology
Source: BMC Cancer. 2014 Oct 24;14:778. doi: 10.1186/1471-2407-14-778 (PMC4216369; doi:10.1186/1471-2407-14-778)
Supplement: Supplementary file 4 — Additional file 4: miRNA expression in non-malignant lung tissues can be irreversibly altered in former smokers. (XLSX 13 KB) [file 12885_2014_4957_MOESM4_ESM.xlsx]

## Sheet: Sheet1
	Additional File 4. miRNA expression in non-malignant lung tissues can be irreversibly altered in former smokers
	† previously associated with cancer; FC= fold change
	CSN = current smoker non-malignant; FSN = former smoker non-malignant; NSN = never smoker non-malignant
	AVE = average
	STATUS	miRNA	FC	FC	FC	AVE	AVE	AVE	Other
			CSN/NSN	CSN/FSN	FSN/NSN	CSN	FSN	NSN
	IRREV	hsa-mir-107	0.32	0.66	0.48	784.26	1181.67	2482.12	†
	IRREV	hsa-mir-1180	0.42	0.84	0.5	13.64	16.27	32.68	†
	IRREV	hsa-mir-1277	2.34	1.05	2.22	2.34	2.22	0
	IRREV	hsa-mir-142	2.54	1.09	2.32	3723.34	3408.52	1467.49	†
	IRREV	hsa-mir-151b	2.73	1.3	2.09	2.73	2.09	0
	IRREV	hsa-mir-3130	2.17	0.63	3.47	5.36	8.55	2.46
	IRREV	hsa-mir-339	2.97	1.39	2.14	120.76	86.98	40.6	†
	IRREV	hsa-mir-34c	0.34	0.95	0.36	224.8	237.16	664.81	†
	IRREV	hsa-mir-374c	3.26	1.61	2.02	3.26	2.02	0
	IRREV	hsa-mir-378c	5.49	1.52	3.61	5.49	3.61	0	†
	IRREV	hsa-mir-508	3	1.27	2.37	26.58	20.96	8.85	†
	IRREV	hsa-mir-509	3.49	1.21	2.87	7.82	6.44	2.24	†
	IRREV	hsa-mir-514a	3.18	1.4	2.27	17.4	12.42	5.47	†
	IRREV	hsa-mir-539	2.95	0.94	3.15	2.95	3.15	0	†
	IRREV	hsa-mir-628	2.36	0.99	2.39	28.63	28.9	12.11	†
	REV	hsa-mir-3648	2.74	3.24	0	3.24	0	1.18
	REV	hsa-mir-3687	2.37	2.37	1	2.37	0	0
	To identify smoking related miRNAs that may be reversibly expressed upon smoking cessation in non-malignant tissues of lung cancer patients, permutation tests were similarly run between FS non-malignant tissues (FSN), CSN and NSN groups. For each comparison, miRNAs with a B-H corrected p < 0.05 and an average fold change > 2.0 or < 0.5 were considered differentially expressed (DE). miRNAs were co…
