# Supplementary material for: Smoking status impacts microRNA mediated prognosis and lung adenocarcinoma biology
Source: BMC Cancer. 2014 Oct 24;14:778. doi: 10.1186/1471-2407-14-778 (PMC4216369; doi:10.1186/1471-2407-14-778)
Supplement: Supplementary file 5 — Additional file 5: miRNA differentially altered between tumor and normal pairs from CS, FS and NS. (XLS 61 KB) [file 12885_2014_4957_MOESM5_ESM.xls]

## Sheet: Sheet1
	Additional File 5. miRNA differentially altered between tumor and normal pairs from CS, FS and NS
	OE = overexpressed; UE = underexpressed
	CST = current smoker tumor; FST = former smoker tumor; NST = never smoker tumor
	miRNA	STATUS IN TUMORS	Previously Described in Cancer?	Cancer Reference PMID
	hsa-mir-582	NST_UE
	hsa-mir-150	NST_OE	Yes	24637927; 23747308
	hsa-mir-185	NST_OE	Yes	19688090; 24851110
	hsa-mir-675	NST_OE
	hsa-mir-217	NST_OE	Yes	24778034; 25172416
	hsa-mir-660	NST_OE
	hsa-mir-3130	NST_OE
	hsa-mir-500a	NST_OE
	hsa-mir-3150b	NST_OE
	hsa-mir-3613	NST_OE
	hsa-mir-1976	NST_OE
	hsa-mir-652	NST_OE	Yes	24498016; 20508945
	hsa-mir-152	NST_OE	Yes	25190353; 24780186
	hsa-mir-5701	NST_OE
	hsa-mir-340	NST_OE
	hsa-mir-216a	NST_OE	Yes	22392644; 23471579
	hsa-mir-3609	NST_OE
	hsa-mir-1295a	NST_OE	Yes	22102710
	hsa-mir-329	NST_OE	Yes	24316513; 23866847
	hsa-mir-4791	NST_OE
	hsa-mir-636	NST_OE
	hsa-mir-93	NST_OE	Yes	24523873; 19671678
	hsa-mir-2114	NST_OE
	hsa-mir-4443	NST_OE
	hsa-mir-320e	NST_OE
	hsa-mir-612	NST_OE
	hsa-mir-203	FST_UE_NST_UE	Yes	25140799; 24040137
	hsa-mir-381	FST_UE
	hsa-mir-607	FST_UE
	hsa-mir-3614	FST_OE_NST_OE
	hsa-mir-4461	FST_OE_NST_OE
	hsa-mir-548b	FST_OE_NST_OE
	hsa-mir-4709	FST_OE_NST_OE
	hsa-mir-326	FST_OE_NST_OE	Yes	23142363; 25138213
	hsa-mir-452	FST_OE_NST_OE
	hsa-mir-502	FST_OE_NST_OE
	hsa-mir-125a	FST_OE_NST_OE	Yes	24945821; 24044511
	hsa-mir-155	FST_OE_NST_OE	Yes	24460255; 24190459
	hsa-mir-3934	FST_OE_NST_OE
	hsa-mir-501	FST_OE_NST_OE
	hsa-mir-1224	FST_OE_NST_OE	Yes	21138856
	hsa-mir-146b	FST_OE_NST_OE	Yes	24025412; 22732573
	hsa-mir-362	FST_OE_NST_OE
	hsa-mir-181b	FST_OE_NST_OE	Yes	23827213; 20162574
	hsa-mir-186	FST_OE_NST_OE	Yes	24894676; 23204228
	hsa-mir-2355	FST_OE_NST_OE
	hsa-mir-542	FST_OE_NST_OE
	hsa-mir-221	FST_OE_NST_OE	Yes	22157681
	hsa-mir-4685	FST_OE_NST_OE
	hsa-mir-1227	FST_OE_NST_OE	Yes	24091630
	hsa-mir-4444	FST_OE_NST_OE
	hsa-mir-3064	FST_OE_NST_OE
	hsa-mir-4758	FST_OE_NST_OE
	hsa-mir-664	FST_OE_NST_OE
	hsa-mir-1237	FST_OE_NST_OE
	hsa-mir-3610	FST_OE_NST_OE
	hsa-mir-3652	FST_OE_NST_OE
	hsa-mir-1292	FST_OE_NST_OE	Yes	23092349
	hsa-mir-4446	FST_OE_NST_OE
	hsa-mir-4690	FST_OE_NST_OE
	hsa-mir-4742	FST_OE_NST_OE
	hsa-mir-330	FST_OE_NST_OE	Yes	22132977
	hsa-mir-3620	FST_OE_NST_OE
	hsa-mir-504	FST_OE	Yes	23022474
	hsa-mir-1262	FST_OE
	hsa-mir-944	FST_OE
	hsa-mir-27a	FST_OE	Yes	25128483; 23650389; 21460851
	hsa-mir-23c	FST_OE
	hsa-mir-151b	FST_OE
	hsa-mir-190b	FST_OE	Yes	23029380
	hsa-mir-320a	FST_OE	Yes	22767230
	hsa-mir-3187	FST_OE
	hsa-mir-514b	FST_OE
	hsa-mir-105	FST_OE	Yes	25089631
	hsa-mir-632	FST_OE
	hsa-mir-34c	CST_UE_NST_UE	Yes	23805317
	hsa-mir-34b	CST_UE_NST_UE
	hsa-mir-3926	CST_UE_NST_UE
	hsa-mir-532	CST_UE_NST_OE
	hsa-mir-5683	CST_UE_FST_UE_NST_UE
	hsa-mir-143	CST_UE_FST_UE_NST_UE	Yes	25003638; 24070896
	hsa-mir-144	CST_UE_FST_UE_NST_UE	Yes	24066116
	hsa-mir-30a	CST_UE_FST_UE_NST_UE	Yes	23851509; 23225545
	hsa-mir-451a	CST_UE_FST_UE_NST_UE	Yes	23225545
	hsa-mir-374a	CST_UE_FST_UE_NST_UE	Yes	23321667; 21748820
	hsa-mir-486	CST_UE_FST_UE_NST_UE
	hsa-mir-584	CST_UE_FST_UE_NST_UE
	hsa-mir-139	CST_UE_FST_UE_NST_UE	Yes	23945385; 20951699
	hsa-mir-101	CST_UE_FST_UE_NST_UE	Yes	22977606; 21849855
	hsa-mir-190a	CST_UE_FST_UE_NST_UE	Yes	24009311
	hsa-mir-100	CST_UE_FST_UE_NST_UE	Yes	24559685; 23151088
	hsa-mir-1258	CST_UE_FST_UE_NST_UE	Yes	22488243
	hsa-mir-1	CST_UE_FST_UE_NST_UE	Yes	24486107; 23921124
	hsa-mir-218	CST_UE_FST_UE_NST_UE	Yes	24705471; 24247270
	hsa-mir-223	CST_UE_FST_UE_NST_UE	Yes	24137330; 21453483
	hsa-mir-1247	CST_UE_FST_UE_NST_UE
	hsa-mir-10b	CST_UE_FST_UE_NST_UE	Yes	24216130; 17898713
	hsa-mir-204	CST_UE_FST_UE_NST_UE	Yes	25157435; 20369013
	hsa-let-7c	CST_UE_FST_UE_NST_UE	Yes	23981581; 23534758
	hsa-mir-338	CST_UE_FST_UE_NST_UE	Yes	24736504
	hsa-mir-5586	CST_UE_FST_UE_NST_UE
	hsa-mir-206	CST_UE_FST_UE_NST_UE	Yes	24390363; 23921124
	hsa-mir-4732	CST_UE_FST_UE_NST_UE
	hsa-mir-133a	CST_UE_FST_UE_NST_UE	Yes	24816813; 24157646
	hsa-let-7a	CST_UE_FST_UE_NST_UE	Yes	24293999; 23134218
	hsa-mir-30d	CST_UE_FST_UE_NST_UE	Yes	23225545; 24903339
	hsa-mir-4772	CST_UE_FST_UE_NST_UE
	hsa-mir-99a	CST_UE_FST_UE_NST_UE	Yes	25187230; 25046358
	hsa-mir-202	CST_UE_FST_UE_NST_UE	Yes	21563230; 25156120
	hsa-mir-126	CST_UE_FST_UE_NST_UE	Yes	25124149 ; 24368110
	hsa-mir-133b	CST_UE_FST_UE_NST_UE	Yes	23337359; 22883469
	hsa-mir-598	CST_UE_FST_UE_NST_UE
	hsa-mir-374b	CST_UE_FST_UE_NST_UE
	hsa-mir-4521	CST_UE_FST_UE_NST_UE
	hsa-mir-490	CST_UE_FST_UE_NST_UE
	hsa-let-7b	CST_UE_FST_UE	Yes	23029111; 22761738
	hsa-mir-10a	CST_UE_FST_UE	Yes	24040438; 25018014
	hsa-mir-184	CST_UE_FST_UE	Yes	24976536
	hsa-let-7f	CST_UE_FST_UE	Yes	23904007
	hsa-mir-4662a	CST_UE_FST_UE
	hsa-mir-140	CST_UE_FST_UE	Yes	24039995
	hsa-mir-5000	CST_UE_FST_UE
	hsa-mir-1468	CST_UE_FST_UE	Yes	23006423
	hsa-mir-511	CST_UE
	hsa-mir-135a	CST_UE	Yes	23640248; 21552288
	hsa-mir-4532	CST_UE
	hsa-mir-3065	CST_UE
	hsa-mir-138	CST_UE	Yes	25064732; 24405893
	hsa-mir-4536	CST_UE
	hsa-mir-378a	CST_UE	Yes	23945385
	hsa-mir-676	CST_UE
	hsa-mir-195	CST_UE	Yes	24903339; 24874051
	hsa-mir-378c	CST_UE	Yes	24625834
	hsa-mir-369	CST_OE_NST_OE
	hsa-mir-496	CST_OE_NST_OE
	hsa-mir-142	CST_OE_NST_OE	Yes	24558198
	hsa-mir-3913	CST_OE_NST_OE
	hsa-mir-4746	CST_OE_NST_OE
	hsa-mir-543	CST_OE_NST_OE
	hsa-mir-1269b	CST_OE_NST_OE
	hsa-mir-187	CST_OE_FST_OE_NST_OE	Yes	24893932
	hsa-mir-376a	CST_OE_FST_OE_NST_OE
	hsa-mir-376c	CST_OE_FST_OE_NST_OE
	hsa-mir-136	CST_OE_FST_OE_NST_OE	Yes	23959478
	hsa-mir-196b	CST_OE_FST_OE_NST_OE	Yes	24893932
	hsa-mir-224	CST_OE_FST_OE_NST_OE	Yes	24921914
	hsa-mir-154	CST_OE_FST_OE_NST_OE	Yes	23945385
	hsa-mir-370	CST_OE_FST_OE_NST_OE
	hsa-mir-432	CST_OE_FST_OE_NST_OE
	hsa-mir-487b	CST_OE_FST_OE_NST_OE
	hsa-mir-494	CST_OE_FST_OE_NST_OE
	hsa-mir-31	CST_OE_FST_OE_NST_OE	Yes	25050641
	hsa-mir-149	CST_OE_FST_OE_NST_OE	Yes	24625834
	hsa-mir-627	CST_OE_FST_OE_NST_OE	Yes	23619147
	hsa-mir-95	CST_OE_FST_OE_NST_OE
	hsa-mir-409	CST_OE_FST_OE_NST_OE
	hsa-mir-431	CST_OE_FST_OE_NST_OE
	hsa-mir-377	CST_OE_FST_OE_NST_OE	Yes	24166498
	hsa-mir-412	CST_OE_FST_OE_NST_OE	Yes	20508945
	hsa-mir-1180	CST_OE_FST_OE_NST_OE
	hsa-mir-1277	CST_OE_FST_OE_NST_OE
	hsa-mir-323b	CST_OE_FST_OE_NST_OE
	hsa-mir-365b	CST_OE_FST_OE_NST_OE	Yes	23660406
	hsa-mir-376b	CST_OE_FST_OE_NST_OE
	hsa-mir-493	CST_OE_FST_OE_NST_OE
	hsa-mir-127	CST_OE_FST_OE_NST_OE	Yes	24665010
	hsa-mir-539	CST_OE_FST_OE_NST_OE	Yes	22395483
	hsa-mir-382	CST_OE_FST_OE_NST_OE
	hsa-mir-134	CST_OE_FST_OE_NST_OE	Yes	24851110
	hsa-mir-487a	CST_OE_FST_OE_NST_OE
	hsa-mir-193b	CST_OE_FST_OE_NST_OE	Yes	22491710
	hsa-mir-214	CST_OE_FST_OE_NST_OE	Yes	24026105
	hsa-mir-1248	CST_OE_FST_OE_NST_OE
	hsa-mir-339	CST_OE_FST_OE_NST_OE	Yes	23681013
	hsa-mir-3607	CST_OE_FST_OE_NST_OE
	hsa-mir-3676	CST_OE_FST_OE_NST_OE
	hsa-mir-642a	CST_OE_FST_OE_NST_OE
	hsa-mir-503	CST_OE_FST_OE_NST_OE
	hsa-mir-1296	CST_OE_FST_OE_NST_OE	Yes	20332239
	hsa-mir-551a	CST_OE_FST_OE_NST_OE
	hsa-mir-616	CST_OE_FST_OE_NST_OE
	hsa-mir-320d	CST_OE_FST_OE_NST_OE
	hsa-mir-4454	CST_OE_FST_OE_NST_OE
	hsa-mir-485	CST_OE_FST_OE_NST_OE
	hsa-mir-92b	CST_OE_FST_OE_NST_OE	Yes	24162673; 24099768
	hsa-mir-205	CST_OE_FST_OE_NST_OE	Yes	24625834
	hsa-mir-219	CST_OE_FST_OE_NST_OE	Yes	24418602; 18952709
	hsa-mir-3127	CST_OE_FST_OE_NST_OE
	hsa-mir-3200	CST_OE_FST_OE_NST_OE
	hsa-mir-425	CST_OE_FST_OE_NST_OE	Yes	24603541
	hsa-mir-489	CST_OE_FST_OE_NST_OE
	hsa-mir-19b	CST_OE_FST_OE_NST_OE	Yes	24531034; 22430188; 24742936
	hsa-mir-3651	CST_OE_FST_OE_NST_OE
	hsa-mir-887	CST_OE_FST_OE_NST_OE
	hsa-mir-1269a	CST_OE_FST_OE_NST_OE
	hsa-mir-196a	CST_OE_FST_OE_NST_OE	Yes	23470291; 22876840
	hsa-mir-222	CST_OE_FST_OE_NST_OE	Yes	23974492
	hsa-mir-491	CST_OE_FST_OE_NST_OE
	hsa-mir-500b	CST_OE_FST_OE_NST_OE
	hsa-mir-577	CST_OE_FST_OE_NST_OE
	hsa-mir-625	CST_OE_FST_OE_NST_OE
	hsa-mir-148a	CST_OE_FST_OE_NST_OE	Yes	23670799
	hsa-mir-192	CST_OE_FST_OE_NST_OE	Yes	21511813
	hsa-mir-2110	CST_OE_FST_OE_NST_OE	Yes	22850566
	hsa-mir-212	CST_OE_FST_OE_NST_OE	Yes	22357618
	hsa-mir-24	CST_OE_FST_OE_NST_OE	Yes	23418360; 24040438
	hsa-mir-26b	CST_OE_FST_OE_NST_OE	Yes	25100863
	hsa-mir-3615	CST_OE_FST_OE_NST_OE
	hsa-mir-483	CST_OE_FST_OE_NST_OE	Yes	24710410
	hsa-mir-1271	CST_OE_FST_OE_NST_OE	Yes	24875127
	hsa-mir-3677	CST_OE_FST_OE_NST_OE
	hsa-mir-3909	CST_OE_FST_OE_NST_OE
	hsa-mir-5010	CST_OE_FST_OE_NST_OE
	hsa-mir-29a	CST_OE_FST_OE_NST_OE	Yes	23966614; 23939044
	hsa-mir-365a	CST_OE_FST_OE_NST_OE	Yes	24374827
	hsa-mir-4661	CST_OE_FST_OE_NST_OE
	hsa-mir-4724	CST_OE_FST_OE_NST_OE
	hsa-mir-98	CST_OE_FST_OE_NST_OE
	hsa-mir-450b	CST_OE_FST_OE_NST_OE
	hsa-mir-939	CST_OE_FST_OE_NST_OE
	hsa-mir-629	CST_OE_FST_OE_NST_OE
	hsa-mir-130a	CST_OE_FST_OE_NST_OE	Yes	21706050
	hsa-mir-3157	CST_OE_FST_OE_NST_OE
	hsa-mir-4677	CST_OE_FST_OE_NST_OE
	hsa-mir-1251	CST_OE_FST_OE_NST_OE
	hsa-mir-125b	CST_OE_FST_OE_NST_OE	Yes	22806310
	hsa-mir-210	CST_OE_FST_OE_NST_OE	Yes	24305009
	hsa-mir-135b	CST_OE_FST_OE_NST_OE	Yes	23695671
	hsa-mir-188	CST_OE_FST_OE_NST_OE
	hsa-mir-96	CST_OE_FST_OE_NST_OE
	hsa-mir-1226	CST_OE_FST_OE_NST_OE	Yes	20514397
	hsa-mir-130b	CST_OE_FST_OE_NST_OE	Yes	25154741; 25024357
	hsa-mir-141	CST_OE_FST_OE_NST_OE	Yes	25003366; 23472073
	hsa-mir-182	CST_OE_FST_OE_NST_OE	Yes	25180607
	hsa-mir-200a	CST_OE_FST_OE_NST_OE	Yes	23943804
	hsa-mir-331	CST_OE_FST_OE_NST_OE	Yes	24893932
	hsa-mir-33b	CST_OE_FST_OE_NST_OE
	hsa-mir-345	CST_OE_FST_OE_NST_OE	Yes	21665895
	hsa-mir-877	CST_OE_FST_OE_NST_OE
	hsa-mir-1301	CST_OE_FST_OE_NST_OE	Yes	22159405
	hsa-mir-1306	CST_OE_FST_OE_NST_OE
	hsa-mir-183	CST_OE_FST_OE_NST_OE	Yes	25109303; 23791657
	hsa-mir-29b	CST_OE_FST_OE_NST_OE	Yes
	hsa-mir-424	CST_OE_FST_OE_NST_OE
	hsa-mir-429	CST_OE_FST_OE_NST_OE
	hsa-mir-708	CST_OE_FST_OE_NST_OE
	hsa-mir-874	CST_OE_FST_OE_NST_OE
	hsa-mir-147b	CST_OE_FST_OE_NST_OE	Yes	22850566
	hsa-mir-191	CST_OE_FST_OE_NST_OE	Yes	20169152
	hsa-mir-200b	CST_OE_FST_OE_NST_OE	Yes	24769353; 23708087; 24199791
	hsa-mir-301a	CST_OE_FST_OE_NST_OE	Yes	24789737
	hsa-mir-301b	CST_OE_FST_OE_NST_OE	Yes	24398967
	hsa-mir-324	CST_OE_FST_OE_NST_OE
	hsa-mir-33a	CST_OE_FST_OE_NST_OE	Yes	23458685
	hsa-mir-3605	CST_OE_FST_OE_NST_OE
	hsa-mir-423	CST_OE_FST_OE_NST_OE
	hsa-mir-4326	CST_OE_FST_OE_NST_OE
	hsa-mir-4728	CST_OE_FST_OE_NST_OE
	hsa-mir-671	CST_OE_FST_OE_NST_OE
	hsa-mir-940	CST_OE_FST_OE_NST_OE
	hsa-mir-1307	CST_OE_FST_OE_NST_OE
	hsa-mir-296	CST_OE_FST_OE_NST_OE	Yes	21643016
	hsa-mir-34a	CST_OE_FST_OE_NST_OE	Yes	25053820; 24983493
	hsa-mir-450a	CST_OE_FST_OE_NST_OE
	hsa-mir-744	CST_OE_FST_OE_NST_OE
	hsa-mir-766	CST_OE_FST_OE_NST_OE
	hsa-mir-937	CST_OE_FST_OE_NST_OE
	hsa-mir-200c	CST_OE_FST_OE_NST_OE	Yes	25124149; 24647918
	hsa-mir-3648	CST_OE_FST_OE_NST_OE
	hsa-mir-3653	CST_OE_FST_OE_NST_OE
	hsa-mir-421	CST_OE_FST_OE_NST_OE
	hsa-mir-505	CST_OE_FST_OE_NST_OE
	hsa-mir-1228	CST_OE_FST_OE_NST_OE	Yes	23554909; 19396864
	hsa-mir-1249	CST_OE_FST_OE_NST_OE	Yes	23205106
	hsa-mir-1266	CST_OE_FST_OE_NST_OE
	hsa-mir-5001	CST_OE_FST_OE_NST_OE
	hsa-mir-644b	CST_OE_FST_OE_NST_OE
	hsa-mir-9	CST_OE_FST_OE_NST_OE
	hsa-mir-1291	CST_OE_FST_OE_NST_OE	Yes	23889809; 25115443
	hsa-mir-18a	CST_OE_FST_OE_NST_OE	Yes	25069832
	hsa-mir-197	CST_OE_FST_OE_NST_OE	Yes	24488097; 19671678
	hsa-mir-19a	CST_OE_FST_OE_NST_OE	Yes	23609137; 19209007
	hsa-mir-21	CST_OE_FST_OE_NST_OE	Yes	25098165; 25058005
	hsa-mir-2277	CST_OE_FST_OE_NST_OE
	hsa-mir-342	CST_OE_FST_OE_NST_OE	Yes	21565830; 25066298
	hsa-mir-375	CST_OE_FST_OE_NST_OE
	hsa-mir-454	CST_OE_FST_OE_NST_OE
	hsa-mir-455	CST_OE_FST_OE_NST_OE
	hsa-mir-5698	CST_OE_FST_OE_NST_OE
	hsa-mir-589	CST_OE_FST_OE_NST_OE
	hsa-mir-590	CST_OE_FST_OE_NST_OE
	hsa-mir-628	CST_OE_FST_OE_NST_OE	Yes	23308219
	hsa-mir-320b	CST_OE_FST_OE_NST_OE	Yes	24780745; 21984948
	hsa-mir-323a	CST_OE_FST_OE_NST_OE
	hsa-mir-484	CST_OE_FST_OE_NST_OE
	hsa-mir-574	CST_OE_FST_OE_NST_OE
	hsa-mir-760	CST_OE_FST_OE_NST_OE
	hsa-mir-769	CST_OE_FST_OE_NST_OE
	hsa-let-7i	CST_OE_FST_OE_NST_OE	Yes	20620595
	hsa-mir-1229	CST_OE_FST_OE_NST_OE	Yes	24705249
	hsa-mir-3170	CST_OE_FST_OE_NST_OE
	hsa-mir-3194	CST_OE_FST_OE_NST_OE
	hsa-mir-4449	CST_OE_FST_OE_NST_OE
	hsa-mir-4668	CST_OE_FST_OE_NST_OE
	hsa-mir-615	CST_OE_FST_OE_NST_OE
	hsa-mir-146a	CST_OE_FST_OE_NST_OE	Yes	25154761; 25047043
	hsa-mir-153	CST_OE_FST_OE_NST_OE	Yes	25066607; 23188671
	hsa-mir-199a	CST_OE_FST_OE_NST_OE	Yes	18780894
	hsa-mir-3189	CST_OE_FST_OE_NST_OE
	hsa-mir-328	CST_OE_FST_OE_NST_OE	Yes	23681013; 21448905
	hsa-mir-3928	CST_OE_FST_OE_NST_OE
	hsa-mir-548v	CST_OE_FST_OE_NST_OE
	hsa-mir-106a	CST_OE_FST_OE_NST_OE	Yes	19209007; 22295063
	hsa-mir-1287	CST_OE_FST_OE_NST_OE
	hsa-mir-3687	CST_OE_FST_OE_NST_OE
	hsa-mir-4787	CST_OE_FST_OE_NST_OE
	hsa-mir-1270	CST_OE_FST_OE_NST_OE
	hsa-mir-1275	CST_OE_FST_OE_NST_OE	Yes	22736761; 20332481
	hsa-mir-148b	CST_OE_FST_OE_NST_OE	Yes	2156323; 23233531
	hsa-mir-17	CST_OE_FST_OE_NST_OE	Yes	25146671; 25001613
	hsa-mir-199b	CST_OE_FST_OE_NST_OE	Yes	18780894; 25100252
	hsa-mir-5699	CST_OE_FST_OE_NST_OE
	hsa-let-7g	CST_OE_FST_OE_NST_OE	Yes	23820752; 21464588
	hsa-mir-1343	CST_OE_FST_OE_NST_OE
	hsa-mir-137	CST_OE_FST_OE_NST_OE	Yes	24412084; 23178712
	hsa-mir-3917	CST_OE_FST_OE_NST_OE
	hsa-mir-16	CST_OE_FST_OE_NST_OE	Yes	24148817; 23954293
	hsa-mir-320c	CST_OE_FST_OE_NST_OE
	hsa-mir-3617	CST_OE_FST_OE_NST_OE
	hsa-mir-550a	CST_OE_FST_OE_NST_OE
	hsa-mir-106b	CST_OE_FST_OE_NST_OE	Yes	23611780; 23483935
	hsa-mir-1254	CST_OE_FST_OE_NST_OE	Yes	21258252
	hsa-mir-128	CST_OE_FST_OE_NST_OE	Yes	25001183; 22193543
	hsa-mir-2116	CST_OE_FST_OE_NST_OE	Yes	23205106
	hsa-mir-4638	CST_OE_FST_OE_NST_OE
	hsa-mir-4652	CST_OE_FST_OE_NST_OE
	hsa-mir-449a	CST_OE_FST_OE	Yes	24211326; 22078727
	hsa-mir-758	CST_OE_FST_OE
	hsa-mir-20a	CST_OE_FST_OE	Yes	20818338; 22186140
	hsa-mir-335	CST_OE_FST_OE	Yes	24829139; 22034498; 23740614
	hsa-mir-99b	CST_OE_FST_OE
	hsa-mir-556	CST_OE_FST_OE
	hsa-mir-27b	CST_OE_FST_OE	Yes	25012245; 24390089
	hsa-mir-3664	CST_OE_FST_OE
	hsa-mir-579	CST_OE_FST_OE
	hsa-mir-433	CST_OE_FST_OE
	hsa-mir-449b	CST_OE_FST_OE
	hsa-mir-570	CST_OE_FST_OE
	hsa-mir-659	CST_OE_FST_OE
	hsa-mir-3136	CST_OE_FST_OE
	hsa-mir-4664	CST_OE_FST_OE
	hsa-mir-654	CST_OE
	hsa-mir-891a	CST_OE
	hsa-mir-18b	CST_OE	Yes	20818338; 24303553
	hsa-mir-215	CST_OE
	hsa-mir-592	CST_OE	Yes	24778034; 23098991
	hsa-mir-129	CST_OE
	hsa-mir-576	CST_OE
	hsa-mir-337	CST_OE
	hsa-mir-411	CST_OE
	hsa-mir-545	CST_OE
	hsa-mir-7	CST_OE	Yes	25181544; 23135998
	hsa-mir-372	CST_OE
	hsa-mir-3940	CST_OE
	hsa-mir-5571	CST_OE
