# Supplementary material for: Smoking status impacts microRNA mediated prognosis and lung adenocarcinoma biology
Source: BMC Cancer. 2014 Oct 24;14:778. doi: 10.1186/1471-2407-14-778 (PMC4216369; doi:10.1186/1471-2407-14-778)
Supplement: Supplementary file 7 — Additional file 7: miRNA with specific deregulation in CS, FS, and NS lung adenocarcinoma. (XLSX 13 KB) [file 12885_2014_4957_MOESM7_ESM.xlsx]

## Sheet: Sheet1
	Additional File 7. miRNA with specific deregulation in CS, FS, and NS lung adenocarcinoma
	CS = current smokers; FS = former smokers; NS = never smokers
	‡ denotes miRNA significantly differentially expressed between CS and NS tumors, regardless of status in non-malignant tissues
	Overexpressed miRNA			Underexpressed miRNA
	CS	FS	NS	CS	FS	NS
	hsa-mir-129‡	hsa-mir-105	hsa-mir-1295a	hsa-mir-135a	hsa-mir-381	hsa-mir-582‡
	hsa-mir-18b	hsa-mir-1262	hsa-mir-150	hsa-mir-138	hsa-mir-607
	hsa-mir-215	hsa-mir-151b	hsa-mir-152	hsa-mir-195
	hsa-mir-337‡	hsa-mir-190b	hsa-mir-185	hsa-mir-3065
	hsa-mir-372‡	hsa-mir-23c	hsa-mir-1976	hsa-mir-378a
	hsa-mir-3940	hsa-mir-27a	hsa-mir-2114‡	hsa-mir-378c
	hsa-mir-411‡	hsa-mir-3187	hsa-mir-216a	hsa-mir-4532‡
	hsa-mir-545	hsa-mir-320a	hsa-mir-217	hsa-mir-4536
	hsa-mir-5571	hsa-mir-504	hsa-mir-3130	hsa-mir-511
	hsa-mir-576	hsa-mir-514b	hsa-mir-3150b	hsa-mir-532
	hsa-mir-592	hsa-mir-632	hsa-mir-320e	hsa-mir-676‡
	hsa-mir-654‡	hsa-mir-944	hsa-mir-329
	hsa-mir-7		hsa-mir-340
	hsa-mir-891a‡		hsa-mir-3609‡
			hsa-mir-3613
			hsa-mir-4443
			hsa-mir-4791
			hsa-mir-500a
			hsa-mir-532
			hsa-mir-5701
			hsa-mir-612
			hsa-mir-636
			hsa-mir-652‡
			hsa-mir-660
			hsa-mir-675
			hsa-mir-93
