# Supplementary material for: Smoking status impacts microRNA mediated prognosis and lung adenocarcinoma biology
Source: BMC Cancer. 2014 Oct 24;14:778. doi: 10.1186/1471-2407-14-778 (PMC4216369; doi:10.1186/1471-2407-14-778)
Supplement: Supplementary file 11 — Additional file 11: Pathways significantly enriched for biologically validated target genes of miRNA specifically disrupted in CS, FS, and NS lung AC. (XLS 63 KB) [file 12885_2014_4957_MOESM11_ESM.xls]

## Sheet: Sheet1
	Additional File 10. Pathways significantly enriched for biologically validated target genes of miRNA specifically disrupted in CS, FS, and NS lung AC
		Current Smokers		Former Smokers		Never Smokers		Group
	Pathway	-log(pval)	ratio	-log(pval)	ratio	-log(pval)	ratio
	Amyotrophic Lateral Sclerosis Signaling	2.52	0.0254	1.98	0.0169	1.81	0.0169	ALL
	Colorectal Cancer Metastasis Signaling	6.35	0.0305	2.2	0.0115	4.03	0.0191	ALL
	Cyclins and Cell Cycle Regulation	8.5	0.0778	2.16	0.0222	6.38	0.0556	ALL
	ErbB2-ErbB3 Signaling	1.92	0.0333	2.44	0.0333	2.27	0.0333	ALL
	Glioblastoma Multiforme Signaling	9.44	0.0545	2.81	0.0182	12.9	0.0606	ALL
	Hepatic Fibrosis / Hepatic Stellate Cell Activation	4.29	0.0342	1.7	0.0137	1.53	0.0137	ALL
	IL-6 Signaling	2.33	0.0242	1.85	0.0161	4.16	0.0323	ALL
	Molecular Mechanisms of Cancer	17.8	0.0472	1.8	0.00787	7.96	0.0236	ALL
	Ovarian Cancer Signaling	6.96	0.049	1.73	0.014	8.28	0.049	ALL
	PI3K/AKT Signaling	4.54	0.0347	1.8	0.0139	5.45	0.0347	ALL
	Role of Macrophages, Fibroblasts and Endothelial Cells in Rheumatoid Arthritis	4.56	0.0208	1.92	0.00893	2.57	0.0119	ALL
	VEGF Signaling	5.16	0.0481	2.04	0.0192	1.87	0.0192	ALL
	Thrombin Signaling	5.9	0.0337	Insignificant	Insignificant	Insignificant	0.00962	CS
	IL-15 Signaling	4.53	0.0597	Insignificant	Insignificant	Insignificant	0.0149	CS
	Factors Promoting Cardiogenesis in Vertebrates	3.9	0.0421	Insignificant	0.0105	Insignificant	Insignificant	CS
	Role of JAK2 in Hormone-like Cytokine Signaling	3.88	0.0833	Insignificant	Insignificant	Insignificant	Insignificant	CS
	PPARγ/RXRγ Activation	3.8	0.0259	Insignificant	Insignificant	Insignificant	0.00518	CS
	p70S6K Signaling	3.39	0.0308	Insignificant	Insignificant	Insignificant	0.00769	CS
	Thrombopoietin Signaling	3.26	0.0476	Insignificant	Insignificant	Insignificant	0.0159	CS
	Role of JAK1 and JAK3 in γc Cytokine Signaling	3.11	0.0448	Insignificant	Insignificant	Insignificant	0.0149	CS
	GM-CSF Signaling	3.09	0.0441	Insignificant	Insignificant	Insignificant	0.0147	CS
	ERK5 Signaling	3.07	0.0455	Insignificant	Insignificant	Insignificant	0.0152	CS
	Growth Hormone Signaling	2.97	0.0395	Insignificant	0.0132	Insignificant	0.0132	CS
	IL-3 Signaling	2.94	0.0405	Insignificant	0.0135	Insignificant	0.0135	CS
	Prolactin Signaling	2.9	0.0375	Insignificant	0.0125	Insignificant	0.0125	CS
	IL-4 Signaling	2.88	0.038	Insignificant	Insignificant	Insignificant	0.0127	CS
	ERK/MAPK Signaling	2.66	0.0192	Insignificant	Insignificant	Insignificant	0.00481	CS
	Role of JAK1, JAK2 and TYK2 in Interferon Signaling	2.66	0.0741	Insignificant	Insignificant	Insignificant	Insignificant	CS
	IL-15 Production	2.55	0.0645	Insignificant	Insignificant	Insignificant	Insignificant	CS
	Sphingosine-1-phosphate Signaling	2.39	0.0248	Insignificant	Insignificant	Insignificant	0.00826	CS
	IL-9 Signaling	2.36	0.05	Insignificant	Insignificant	Insignificant	Insignificant	CS
	Interferon Signaling	2.36	0.0556	Insignificant	Insignificant	Insignificant	Insignificant	CS
	Oncostatin M Signaling	2.36	0.0571	Insignificant	Insignificant	Insignificant	0.0286	CS
	RhoA Signaling	2.32	0.025	Insignificant	0.00833	Insignificant	0.00833	CS
	Protein Kinase A Signaling	2.31	0.0125	Insignificant	Insignificant	Insignificant	0.00499	CS
	Role of IL-17F in Allergic Inflammatory Airway Diseases	2.12	0.0417	Insignificant	0.0208	Insignificant	Insignificant	CS
	Gαq Signaling	2.04	0.0178	Insignificant	Insignificant	Insignificant	0.00592	CS
	Regulation of eIF4 and p70S6K Signaling	2.04	0.0171	Insignificant	Insignificant	Insignificant	0.00571	CS
	CNTF Signaling	2	0.0364	Insignificant	Insignificant	Insignificant	0.0182	CS
	EGF Signaling	1.94	0.0323	Insignificant	Insignificant	Insignificant	Insignificant	CS
	ErbB4 Signaling	1.88	0.0299	Insignificant	Insignificant	Insignificant	0.0149	CS
	Angiopoietin Signaling	1.81	0.027	Insignificant	0.0135	Insignificant	0.0135	CS
	Erythropoietin Signaling	1.79	0.0256	Insignificant	Insignificant	Insignificant	0.0128	CS
	CCR5 Signaling in Macrophages	1.75	0.0208	Insignificant	Insignificant	Insignificant	0.0104	CS
	Melatonin Signaling	1.75	0.0256	Insignificant	Insignificant	Insignificant	Insignificant	CS
	Acute Myeloid Leukemia Signaling	1.67	0.0244	Insignificant	Insignificant	Insignificant	0.0122	CS
	PDGF Signaling	1.67	0.0235	Insignificant	Insignificant	Insignificant	0.0118	CS
	Ceramide Signaling	1.64	0.0225	Insignificant	Insignificant	Insignificant	0.0112	CS
	Pathogenesis of Multiple Sclerosis	1.59	0.111	Insignificant	Insignificant	Insignificant	Insignificant	CS
	Melanocyte Development and Pigmentation Signaling	1.58	0.0215	Insignificant	0.0108	Insignificant	0.0108	CS
	β-Adrenergic Signaling	1.57	0.0187	Insignificant	Insignificant	Insignificant	0.00935	CS
	Phospholipase C Signaling	1.51	0.0114	Insignificant	Insignificant	Insignificant	0.0076	CS
	Antioxidant Action of Vitamin C	1.5	0.0185	Insignificant	0.00926	Insignificant	0.00926	CS
	Vitamin-C Transport	1.4	0.0455	Insignificant	Insignificant	Insignificant	Insignificant	CS
	Natural Killer Cell Signaling	1.39	0.0171	Insignificant	Insignificant	Insignificant	0.00855	CS
	Androgen Signaling	1.37	0.0138	Insignificant	Insignificant	Insignificant	0.0069	CS
	Type II Diabetes Mellitus Signaling	1.35	0.0124	Insignificant	Insignificant	Insignificant	0.00621	CS
	Parkinson's Signaling	1.34	0.0625	Insignificant	Insignificant	Insignificant	Insignificant	CS
	Gαi Signaling	1.31	0.0149	Insignificant	Insignificant	Insignificant	0.00746	CS
	P2Y Purigenic Receptor Signaling Pathway	1.31	0.0142	Insignificant	Insignificant	Insignificant	0.00709	CS
	Corticotropin Releasing Hormone Signaling	2.36	0.0217	1.87	0.0145	Insignificant	0.00725	CS+FS
	Estrogen-Dependent Breast Cancer Signaling	5.97	0.0685	2.36	0.0274	Insignificant	0.0137	CS+FS
	Gap Junction Signaling	1.98	0.0169	4.01	0.0226	Insignificant	0.00565	CS+FS
	Huntington's Disease Signaling	1.57	0.0123	1.32	0.00823	Insignificant	0.00823	CS+FS
	IGF-1 Signaling	6.44	0.0571	1.99	0.019	Insignificant	0.00952	CS+FS
	Role of Osteoblasts, Osteoclasts and Chondrocytes in Rheumatoid Arthritis	2.42	0.0167	2.32	0.0125	Insignificant	0.00417	CS+FS
	Synaptic Long Term Depression	2.1	0.0188	2.87	0.0188	Insignificant	0.00625	CS+FS
	VDR/RXR Activation	1.66	0.0247	2.18	0.0247	Insignificant	0.0123	CS+FS
	14-3-3-mediated Signaling	1.34	0.0165	Insignificant	0.00826	1.67	0.0165	CS+NS
	ATM Signaling	1.88	0.0323	Insignificant	Insignificant	3.69	0.0484	CS+NS
	Actin Cytoskeleton Signaling	3.41	0.0209	Insignificant	0.00418	2.1	0.0126	CS+NS
	Actin Nucleation by ARP-WASP Complex	1.94	0.0303	Insignificant	Insignificant	3.77	0.0455	CS+NS
	Agrin Interactions at Neuromuscular Junction	4.34	0.058	Insignificant	Insignificant	3.52	0.0435	CS+NS
	Apoptosis Signaling	1.57	0.0211	Insignificant	0.0105	3.2	0.0316	CS+NS
	Aryl Hydrocarbon Receptor Signaling	4.27	0.0309	Insignificant	0.00617	5.18	0.0309	CS+NS
	Axonal Guidance Signaling	2.83	0.0127	Insignificant	0.00425	3.83	0.0127	CS+NS
	BMP signaling pathway	1.69	0.0241	Insignificant	Insignificant	2.04	0.0241	CS+NS
	Bladder Cancer Signaling	6.66	0.0652	Insignificant	0.0109	7.79	0.0652	CS+NS
	Breast Cancer Regulation by Stathmin1	5.87	0.0335	Insignificant	Insignificant	5.79	0.0287	CS+NS
	CCR3 Signaling in Eosinophils	3.46	0.0312	Insignificant	Insignificant	1.69	0.0156	CS+NS
	CXCR4 Signaling	5.28	0.0353	Insignificant	Insignificant	2.51	0.0176	CS+NS
	Cardiac Hypertrophy Signaling	5.44	0.0283	Insignificant	0.00405	2.05	0.0121	CS+NS
	Cdc42 Signaling	1.94	0.0169	Insignificant	0.00562	2.44	0.0169	CS+NS
	Cell Cycle Regulation by BTG Family Proteins	3.84	0.0833	Insignificant	Insignificant	2.69	0.0556	CS+NS
	Cell Cycle: G1/S Checkpoint Regulation	6.01	0.0746	Insignificant	Insignificant	6.94	0.0746	CS+NS
	Cell Cycle: G2/M DNA Damage Checkpoint Regulation	2.14	0.0408	Insignificant	0.0204	4.09	0.0612	CS+NS
	Chemokine Signaling	5.78	0.0685	Insignificant	Insignificant	2.11	0.0274	CS+NS
	Cholecystokinin/Gastrin-mediated Signaling	4.96	0.0472	Insignificant	Insignificant	3.02	0.0283	CS+NS
	Chronic Myeloid Leukemia Signaling	6.52	0.0571	Insignificant	Insignificant	7.64	0.0571	CS+NS
	Endometrial Cancer Signaling	2	0.0351	Insignificant	Insignificant	3.87	0.0526	CS+NS
	Ephrin A Signaling	3.43	0.0577	Insignificant	Insignificant	2.42	0.0385	CS+NS
	Ephrin B Signaling	4.2	0.0488	Insignificant	Insignificant	2.05	0.0244	CS+NS
	Ephrin Receptor Signaling	6.15	0.0345	Insignificant	0.00493	3.47	0.0197	CS+NS
	Epithelial Adherens Junction Signaling	4.19	0.0338	Insignificant	0.00676	5.09	0.0338	CS+NS
	ErbB Signaling	3.96	0.046	Insignificant	0.0115	3.24	0.0345	CS+NS
	Estrogen-mediated S-phase Entry	8.16	0.179	Insignificant	Insignificant	4.89	0.107	CS+NS
	FAK Signaling	3.92	0.0392	Insignificant	Insignificant	1.92	0.0196	CS+NS
	G Beta Gamma Signaling	3.89	0.0339	Insignificant	Insignificant	1.9	0.0169	CS+NS
	GADD45 Signaling	6.52	0.174	Insignificant	Insignificant	3.18	0.087	CS+NS
	GDNF Family Ligand-Receptor Interactions	2.99	0.0411	Insignificant	Insignificant	3.52	0.0411	CS+NS
	GNRH Signaling	4.43	0.0329	Insignificant	Insignificant	2.71	0.0197	CS+NS
	Germ Cell-Sertoli Cell Junction Signaling	2.96	0.0242	Insignificant	Insignificant	3.66	0.0242	CS+NS
	Glioma Invasiveness Signaling	1.91	0.0328	Insignificant	Insignificant	3.73	0.0492	CS+NS
	Glioma Signaling	7.98	0.0625	Insignificant	0.00893	11.1	0.0714	CS+NS
	Glucocorticoid Receptor Signaling	5	0.0238	Insignificant	Insignificant	2.82	0.0136	CS+NS
	Gα12/13 Signaling	2.31	0.0236	Insignificant	Insignificant	4.13	0.0315	CS+NS
	HER-2 Signaling in Breast Cancer	2.85	0.0375	Insignificant	0.0125	8.2	0.075	CS+NS
	HGF Signaling	4.98	0.0472	Insignificant	Insignificant	5.9	0.0472	CS+NS
	HIF1α Signaling	1.44	0.0185	Insignificant	0.00926	4.36	0.037	CS+NS
	Hereditary Breast Cancer Signaling	4.67	0.0391	Insignificant	0.00781	8.7	0.0547	CS+NS
	IL-8 Signaling	9.88	0.0481	Insignificant	0.00481	3.36	0.0192	CS+NS
	ILK Signaling	4.78	0.0309	Insignificant	0.00515	5.87	0.0309	CS+NS
	Inhibition of Angiogenesis by TSP1	2.36	0.0513	Insignificant	0.0256	4.43	0.0769	CS+NS
	Insulin Receptor Signaling	3.23	0.0282	Insignificant	0.00704	1.58	0.0141	CS+NS
	Integrin Signaling	2.59	0.0192	Insignificant	Insignificant	4.46	0.024	CS+NS
	JAK/Stat Signaling	3.01	0.0429	Insignificant	Insignificant	2.13	0.0286	CS+NS
	LPS-stimulated MAPK Signaling	1.72	0.0244	Insignificant	Insignificant	3.43	0.0366	CS+NS
	Leukocyte Extravasation Signaling	1.7	0.0145	Insignificant	Insignificant	3.27	0.0193	CS+NS
	Melanoma Signaling	5.18	0.087	Insignificant	Insignificant	9.8	0.13	CS+NS
	Mouse Embryonic Stem Cell Pluripotency	2.57	0.0303	Insignificant	0.0101	1.84	0.0202	CS+NS
	Myc Mediated Apoptosis Signaling	1.91	0.0333	Insignificant	0.0167	3.73	0.05	CS+NS
	NF-κB Signaling	1.9	0.0172	Insignificant	0.00575	1.39	0.0115	CS+NS
	NGF Signaling	1.41	0.0168	Insignificant	Insignificant	5.75	0.042	CS+NS
	NRF2-mediated Oxidative Stress Response	1.81	0.0156	Insignificant	Insignificant	1.33	0.0104	CS+NS
	Neuregulin Signaling	2.67	0.0294	Insignificant	Insignificant	1.91	0.0196	CS+NS
	Non-Small Cell Lung Cancer Signaling	4.42	0.0506	Insignificant	Insignificant	8.62	0.0759	CS+NS
	PAK Signaling	2.67	0.0283	Insignificant	Insignificant	3.2	0.0283	CS+NS
	PEDF Signaling	2.94	0.0385	Insignificant	Insignificant	3.47	0.0385	CS+NS
	PI3K Signaling in B Lymphocytes	2.21	0.0214	Insignificant	Insignificant	1.6	0.0143	CS+NS
	PTEN Signaling	8.81	0.0602	Insignificant	0.00752	5.56	0.0376	CS+NS
	Pancreatic Adenocarcinoma Signaling	14	0.0917	Insignificant	0.00833	10.7	0.0667	CS+NS
	Paxillin Signaling	1.46	0.0179	Insignificant	Insignificant	4.39	0.0357	CS+NS
	Prostate Cancer Signaling	4	0.0404	Insignificant	0.0101	7.97	0.0606	CS+NS
	Pyridoxal 5'-phosphate Salvage Pathway	1.81	0.0267	Insignificant	Insignificant	2.16	0.0267	CS+NS
	Rac Signaling	2.47	0.0246	Insignificant	Insignificant	4.36	0.0328	CS+NS
	Regulation of Actin-based Motility by Rho	1.62	0.0225	Insignificant	Insignificant	1.97	0.0225	CS+NS
	Regulation of Cellular Mechanics by Calpain Protease	4.65	0.0548	Insignificant	Insignificant	3.75	0.0411	CS+NS
	Regulation of IL-2 Expression in Activated and Anergic T Lymphocytes	1.65	0.0225	Insignificant	Insignificant	2	0.0225	CS+NS
	Regulation of the Epithelial-Mesenchymal Transition Pathway	4.86	0.0312	Insignificant	0.00521	2.3	0.0156	CS+NS
	Renal Cell Carcinoma Signaling	2.95	0.0405	Insignificant	0.0135	5.02	0.0541	CS+NS
	Renin-Angiotensin Signaling	3.55	0.0317	Insignificant	Insignificant	1.73	0.0159	CS+NS
	RhoGDI Signaling	4.97	0.0302	Insignificant	Insignificant	2.36	0.0151	CS+NS
	Role of BRCA1 in DNA Damage Response	1.88	0.0308	Insignificant	Insignificant	5.29	0.0615	CS+NS
	Role of CHK Proteins in Cell Cycle Checkpoint Control	1.95	0.0351	Insignificant	Insignificant	3.8	0.0526	CS+NS
	Role of MAPK Signaling in the Pathogenesis of Influenza	1.79	0.0286	Insignificant	0.0143	2.13	0.0286	CS+NS
	Role of NANOG in Mammalian Embryonic Stem Cell Pluripotency	2.38	0.0259	Insignificant	0.00862	1.72	0.0172	CS+NS
	Role of NFAT in Cardiac Hypertrophy	2.71	0.0191	Insignificant	0.00478	1.32	0.00957	CS+NS
	Role of Tissue Factor in Cancer	3.52	0.0345	Insignificant	0.00862	5.67	0.0431	CS+NS
	Salvage Pathways of Pyrimidine Ribonucleotides	1.59	0.0194	Insignificant	Insignificant	1.94	0.0194	CS+NS
	Semaphorin Signaling in Neurons	4.81	0.0769	Insignificant	Insignificant	2.35	0.0385	CS+NS
	Signaling by Rho Family GTPases	5.36	0.0276	Insignificant	Insignificant	2.01	0.0118	CS+NS
	Small Cell Lung Cancer Signaling	4.27	0.0449	Insignificant	Insignificant	8.39	0.0674	CS+NS
	TGF-β Signaling	5.38	0.0562	Insignificant	Insignificant	1.96	0.0225	CS+NS
	Tec Kinase Signaling	4.05	0.0275	Insignificant	Insignificant	1.44	0.011	CS+NS
	Telomerase Signaling	3.67	0.0385	Insignificant	0.00962	5.87	0.0481	CS+NS
	Type I Diabetes Mellitus Signaling	1.4	0.0167	Insignificant	Insignificant	1.74	0.0167	CS+NS
	UVC-Induced MAPK Signaling	2.18	0.0476	Insignificant	Insignificant	4.15	0.0714	CS+NS
	VEGF Family Ligand-Receptor Interactions	1.68	0.0238	Insignificant	0.0119	2.03	0.0238	CS+NS
	Wnt/β-catenin Signaling	3.86	0.0286	Insignificant	0.00571	1.37	0.0114	CS+NS
	fMLP Signaling in Neutrophils	1.4	0.0154	Insignificant	Insignificant	1.73	0.0154	CS+NS
	mTOR Signaling	1.74	0.0142	Insignificant	0.00474	2.24	0.0142	CS+NS
	p53 Signaling	5.13	0.0521	Insignificant	0.0104	11.2	0.0833	CS+NS
	eNOS Signaling	Insignificant	0.0132	2.95	0.0197	Insignificant	0.00658	FS
	Sperm Motility	Insignificant	0.00704	1.83	0.0141	Insignificant	Insignificant	FS
	Embryonic Stem Cell Differentiation into Cardiac Lineages	Insignificant	Insignificant	1.81	0.1	Insignificant	Insignificant	FS
	Human Embryonic Stem Cell Pluripotency	Insignificant	0.0127	1.73	0.0127	Insignificant	0.00637	FS
	Relaxin Signaling	Insignificant	0.0123	1.71	0.0123	Insignificant	0.00617	FS
	Assembly of RNA Polymerase III Complex	Insignificant	Insignificant	1.69	0.0625	Insignificant	Insignificant	FS
	Glutathione Redox Reactions I	Insignificant	Insignificant	1.58	0.0417	Insignificant	Insignificant	FS
	Triacylglycerol Degradation	Insignificant	Insignificant	1.41	0.0312	Insignificant	Insignificant	FS
	Clathrin-mediated Endocytosis Signaling	Insignificant	0.0051	2.52	0.0153	3.38	0.0204	FS+NS
	Polyamine Regulation in Colon Cancer	Insignificant	0.0345	1.47	0.0345	1.38	0.0345	FS+NS
	Role of p14/p19ARF in Tumor Suppression	Insignificant	Insignificant	1.34	0.0312	4.59	0.0938	FS+NS
	Macropinocytosis Signaling	Insignificant	0.0132	Insignificant	Insignificant	6.74	0.0658	NS
	HMGB1 Signaling	Insignificant	0.0101	Insignificant	0.0101	6.05	0.0505	NS
	SAPK/JNK Signaling	Insignificant	0.00971	Insignificant	Insignificant	4.5	0.0388	NS
	Thyroid Cancer Signaling	Insignificant	0.0238	Insignificant	Insignificant	4.21	0.0714	NS
	B Cell Receptor Signaling	Insignificant	0.00585	Insignificant	0.00585	3.63	0.0234	NS
	Hypoxia Signaling in the Cardiovascular System	Insignificant	0.0149	Insignificant	0.0149	3.56	0.0448	NS
	Neurotrophin/TRK Signaling	Insignificant	0.0132	Insignificant	0.0132	3.52	0.0395	NS
	RAR Activation	Insignificant	0.0105	Insignificant	0.00526	3.48	0.0211	NS
	Sertoli Cell-Sertoli Cell Junction Signaling	Insignificant	0.0051	Insignificant	Insignificant	3.45	0.0204	NS
	Virus Entry via Endocytic Pathways	Insignificant	Insignificant	Insignificant	0.0101	3.18	0.0303	NS
	UVA-Induced MAPK Signaling	Insignificant	0.0105	Insignificant	Insignificant	3.15	0.0316	NS
	FcγRIIB Signaling in B Lymphocytes	Insignificant	Insignificant	Insignificant	Insignificant	2.55	0.0339	NS
	MIF Regulation of Innate Immunity	Insignificant	Insignificant	Insignificant	Insignificant	2.55	0.04	NS
	Tight Junction Signaling	Insignificant	0.0124	Insignificant	Insignificant	2.51	0.0186	NS
	Role of Oct4 in Mammalian Embryonic Stem Cell Pluripotency	Insignificant	Insignificant	Insignificant	0.0222	2.47	0.0444	NS
	UVB-Induced MAPK Signaling	Insignificant	0.0182	Insignificant	Insignificant	2.33	0.0364	NS
	Induction of Apoptosis by HIV1	Insignificant	0.0154	Insignificant	Insignificant	2.24	0.0308	NS
	Antiproliferative Role of Somatostatin Receptor 2	Insignificant	0.0139	Insignificant	0.0139	2.17	0.0278	NS
	IL-17A Signaling in Airway Cells	Insignificant	0.0137	Insignificant	Insignificant	2.17	0.0274	NS
	IL-17 Signaling	Insignificant	0.0135	Insignificant	Insignificant	2.07	0.027	NS
	OX40 Signaling Pathway	Insignificant	0.0105	Insignificant	Insignificant	1.93	0.0211	NS
	Fcγ Receptor-mediated Phagocytosis in Macrophages and Monocytes	Insignificant	0.0098	Insignificant	Insignificant	1.86	0.0196	NS
	Fc Epsilon RI Signaling	Insignificant	0.00855	Insignificant	Insignificant	1.73	0.0171	NS
	CD28 Signaling in T Helper Cells	Insignificant	0.00758	Insignificant	Insignificant	1.68	0.0152	NS
	Estrogen Receptor Signaling	Insignificant	0.0147	Insignificant	Insignificant	1.61	0.0147	NS
	Chondroitin Sulfate Degradation (Metazoa)	Insignificant	Insignificant	Insignificant	Insignificant	1.57	0.0435	NS
	AMPK Signaling	Insignificant	0.0118	Insignificant	Insignificant	1.56	0.0118	NS
	Dermatan Sulfate Degradation (Metazoa)	Insignificant	Insignificant	Insignificant	Insignificant	1.55	0.0435	NS
	D-myo-inositol (1,3,4)-trisphosphate Biosynthesis	Insignificant	Insignificant	Insignificant	Insignificant	1.44	0.04	NS
	DNA damage-induced 14-3-3σ Signaling	Insignificant	Insignificant	Insignificant	Insignificant	1.44	0.0476	NS
	DNA Methylation and Transcriptional Repression Signaling	Insignificant	Insignificant	Insignificant	Insignificant	1.42	0.0435	NS
	Acute Phase Response Signaling	Insignificant	0.0111	Insignificant	Insignificant	1.38	0.0111	NS
	Endothelin-1 Signaling	Insignificant	0.0106	Insignificant	0.00529	1.37	0.0106	NS
	IL-22 Signaling	Insignificant	Insignificant	Insignificant	Insignificant	1.34	0.04	NS
	Superpathway of D-myo-inositol (1,4,5)-trisphosphate Metabolism	Insignificant	Insignificant	Insignificant	Insignificant	1.34	0.0303	NS
	IL-17A Signaling in Gastric Cells	Insignificant	0.04	Insignificant	Insignificant	1.33	0.04	NS
	Production of Nitric Oxide and Reactive Oxygen Species in Macrophages	Insignificant	0.00948	Insignificant	0.00474	1.33	0.00948	NS
	Role of JAK family kinases in IL-6-type Cytokine Signaling	Insignificant	0.037	Insignificant	Insignificant	1.33	0.037	NS
	Antiproliferative Role of TOB in T Cell Signaling	Insignificant	0.0385	Insignificant	Insignificant	1.31	0.0385	NS
