# Supplementary material for: Smoking status impacts microRNA mediated prognosis and lung adenocarcinoma biology
Source: BMC Cancer. 2014 Oct 24;14:778. doi: 10.1186/1471-2407-14-778 (PMC4216369; doi:10.1186/1471-2407-14-778)
Supplement: Supplementary file 12 — Additional file 12: miRNA and predicted mRNA targets comprising Figure 3 . (XLS 78 KB) [file 12885_2014_4957_MOESM12_ESM.xls]

## Sheet: Sheet1
	Additional File 12. miRNA and predicted mRNA targets comprising Figure 3
	GO = gene ontology
	75 miRNA		358 targets	Number of predicted targeting miRNA	Target Gene Name	GO biological Function
	hsa-mir-372		NFIB	16	Nuclear factor 1 B-type	D - Genome Maintenance
	hsa-mir-543		DTNA	9	Dystrobrevin alpha	C - Cellular Fate and Organization
	hsa-mir-607		ARID2	8	AT-rich interactive domain-containing protein 2	T - Transcription
	hsa-mir-429		HLTF	7	Helicase-like transcription factor	T - Transcription
	hsa-mir-579		CYB5R4	6	Cytochrome b5 reductase 4	N - Not Matched
	hsa-mir-217		MAP4K3	6	Mitogen-activated protein kinase kinase kinase kinase 3	C - Cellular Fate and Organization
	hsa-mir-511		SNX16	6	Sorting nexin-16	F - Protein Fate
	hsa-mir-381		ABCA1	6	ATP-binding cassette sub-family A member 1	C - Cellular Fate and Organization
	hsa-mir-944		RSBN1	6	Round spermatid basic protein 1	N - Not Matched
	hsa-mir-301b		CNN3	6	Calponin-3	C - Cellular Fate and Organization
	hsa-mir-152		TIMP3	5	Metalloproteinase inhibitor 3	F - Protein Fate
	hsa-mir-320a		JARID2	5	Protein Jumonji	C - Cellular Fate and Organization
	hsa-mir-433		AGFG1	5	Arf-GAP domain and FG repeats-containing protein 1	D - Genome Maintenance
	hsa-mir-206		GATAD2B	5	Transcriptional repressor p66-beta	T - Transcription
	hsa-mir-203		PLEKHA5	5	Pleckstrin homology domain-containing family A member 5	N - Not Matched
	hsa-mir-98		WEE1	5	Wee1-like protein kinase	D - Genome Maintenance
	hsa-mir-153		RSBN1L	5	Round spermatid basic protein 1-like protein	N - Not Matched
	hsa-mir-137		ATRX	5	Transcriptional regulator ATRX	D - Genome Maintenance
	hsa-mir-449a		MEGF9	5	Multiple epidermal growth factor-like domains protein 9	N - Not Matched
	hsa-mir-487a		MAF	5	Transcription factor Maf	T - Transcription
	hsa-mir-577		MEF2C	5	Myocyte-specific enhancer factor 2C	C - Cellular Fate and Organization
	hsa-mir-760		RUNX1T1	4	Protein CBFA2T1	T - Transcription
	hsa-mir-326		TANC2	4	Protein TANC2	N - Not Matched
	hsa-mir-376c		TBL1XR1	4	F-box-like/WD repeat-containing protein TBL1XR1	T - Transcription
	hsa-mir-612		MEGF10	4	Multiple epidermal growth factor-like domains protein 10	C - Cellular Fate and Organization
	hsa-mir-940		FGFR2	4	Fibroblast growth factor receptor 2	D - Genome Maintenance
	hsa-mir-190b		CCNE2	4	G1/S-specific cyclin-E2	D - Genome Maintenance
	hsa-mir-421		CUL4B	4	Cullin-4B	D - Genome Maintenance
	hsa-mir-758		CCND2	4	G1/S-specific cyclin-D2	D - Genome Maintenance
	hsa-mir-934		RND3	4	Rho-related GTP-binding protein RhoE	C - Cellular Fate and Organization
	hsa-mir-496		ZBTB11	4	Zinc finger and BTB domain-containing protein 11	T - Transcription
	hsa-mir-190a		DMD	4	Dystrophin	C - Cellular Fate and Organization
	hsa-mir-370		HMGA2	4	High mobility group protein HMGI-C	D - Genome Maintenance
	hsa-mir-592		HLF	4	Hepatic leukemia factor	T - Transcription
	hsa-mir-484		NPTN	4	Neuroplastin	C - Cellular Fate and Organization
	hsa-mir-489		UBL3	4	Ubiquitin-like protein 3	N - Not Matched
	hsa-mir-216a		SPRED1	4	Sprouty-related, EVH1 domain-containing protein 1	N - Not Matched
	hsa-mir-632		VLDLR	4	Very low-density lipoprotein receptor	C - Cellular Fate and Organization
	hsa-mir-627		MYCBP2	4	Probable E3 ubiquitin-protein ligase MYCBP2	T - Transcription
	hsa-mir-320d		MYCN	4	N-myc proto-oncogene protein	T - Transcription
	hsa-mir-320c		CDC73	4	Parafibromin	D - Genome Maintenance
	hsa-mir-320b		XBP1	3	X-box-binding protein 1	T - Transcription
	hsa-mir-412		ITSN1	3	Intersectin-1	C - Cellular Fate and Organization
	hsa-mir-133b		HBEGF	3	Proheparin-binding EGF-like growth factor	C - Cellular Fate and Organization
	hsa-mir-376b		PAFAH1B2	3	Platelet-activating factor acetylhydrolase IB subunit beta	N - Not Matched
	hsa-mir-636		PELI2	3	E3 ubiquitin-protein ligase pellino homolog 2	C - Cellular Fate and Organization
	hsa-mir-494		APC	3	Adenomatous polyposis coli protein	D - Genome Maintenance
	hsa-mir-128		PVRL1	3	Poliovirus receptor-related protein 1	C - Cellular Fate and Organization
	hsa-mir-874		PLEKHA3	3	Pleckstrin homology domain-containing family A member 3	N - Not Matched
	hsa-mir-329		MAP4K5	3	Mitogen-activated protein kinase kinase kinase kinase 5	C - Cellular Fate and Organization
	hsa-mir-503		PSME4	3	Proteasome activator complex subunit 4	D - Genome Maintenance
	hsa-mir-133a		ERBB2IP	3	Protein LAP2	D - Genome Maintenance
	hsa-let-7c		TIMM17A	3	Mitochondrial import inner membrane translocase subunit Tim17-A	F - Protein Fate
	hsa-mir-184		E2F3	3	Transcription factor E2F3	D - Genome Maintenance
	hsa-mir-1		E2F1	3	Transcription factor E2F1	D - Genome Maintenance
	hsa-mir-210		WASF1	3	Wiskott-Aldrich syndrome protein family member 1	C - Cellular Fate and Organization
	hsa-mir-939		PDE7A	3	High affinity cAMP-specific 3',5'-cyclic phosphodiesterase 7A	N - Not Matched
	hsa-mir-134		BCL2L11	3	Bcl-2-like protein 11	C - Cellular Fate and Organization
	hsa-mir-504		CRK	3	Adapter molecule crk	C - Cellular Fate and Organization
	hsa-mir-891a		ARF4	3	ADP-ribosylation factor 4	C - Cellular Fate and Organization
	hsa-mir-328		ADCY9	3	Adenylate cyclase type 9	C - Cellular Fate and Organization
	hsa-mir-487b		CSF1	3	Macrophage colony-stimulating factor 1	C - Cellular Fate and Organization
	hsa-mir-451a		PHTF2	3	Putative homeodomain transcription factor 2	T - Transcription
	hsa-mir-1275		LPIN2	3	Phosphatidate phosphatase LPIN2	C - Cellular Fate and Organization
	hsa-mir-598		HIF1A	3	Hypoxia-inducible factor 1-alpha	C - Cellular Fate and Organization
	hsa-mir-1237		APCDD1	3	Protein APCDD1	C - Cellular Fate and Organization
	hsa-mir-147b		TARDBP	3	TAR DNA-binding protein 43	T - Transcription
	hsa-mir-375		ANXA4	3	Annexin A4	C - Cellular Fate and Organization
	hsa-mir-1291		TMF1	3	TATA element modulatory factor	T - Transcription
	hsa-mir-378a		SIAE	2	Sialate O-acetylesterase	N - Not Matched
	hsa-mir-1301		TIMP2	2	Metalloproteinase inhibitor 2	F - Protein Fate
	hsa-mir-1251		SPAST	2	Spastin	D - Genome Maintenance
	hsa-mir-1248		API5	2	Apoptosis inhibitor 5	C - Cellular Fate and Organization
	hsa-mir-215		CLPX	2	ATP-dependent Clp protease ATP-binding subunit clpX-like, mitochondrial	M - Other Metabolism
	hsa-mir-1229		ENPP6	2	Ectonucleotide pyrophosphatase/phosphodiesterase family member 6	N - Not Matched
			ENPP4	2	Ectonucleotide pyrophosphatase/phosphodiesterase family member 4	N - Not Matched
			TPD52L2	2	Tumor protein D54	C - Cellular Fate and Organization
			TMC5	2	Transmembrane channel-like protein 5	N - Not Matched
			MEGF11	2	Multiple epidermal growth factor-like domains protein 11	N - Not Matched
			ARL4A	2	ADP-ribosylation factor-like protein 4A	C - Cellular Fate and Organization
			PAFAH1B1	2	Platelet-activating factor acetylhydrolase IB subunit alpha	D - Genome Maintenance
			MARK2	2	Serine/threonine-protein kinase MARK2	C - Cellular Fate and Organization
			MARK1	2	Serine/threonine-protein kinase MARK1	C - Cellular Fate and Organization
			TIA1	2	Nucleolysin TIA-1 isoform p40	T - Transcription
			PARP11	2	Poly [ADP-ribose] polymerase 11	N - Not Matched
			SIDT2	2	SID1 transmembrane family member 2	N - Not Matched
			IRF2BP2	2	Interferon regulatory factor 2-binding protein 2	T - Transcription
			ZNF326	2	Zinc finger protein 326	T - Transcription
			TLE4	2	Transducin-like enhancer protein 4	C - Cellular Fate and Organization
			BCL2L2	2	Bcl-2-like protein 2	D - Genome Maintenance
			STX1A	2	Syntaxin-1A	A - Transport and Sensing
			ZNF318	2	Zinc finger protein 318	T - Transcription
			LIN7C	2	Protein lin-7 homolog C	A - Transport and Sensing
			HMGCLL1	2	Probable 3-hydroxymethyl-3-methylglutaryl-CoA lyase 2	N - Not Matched
			CADM1	2	Cell adhesion molecule 1	D - Genome Maintenance
			ZMYM2	2	Zinc finger MYM-type protein 2	T - Transcription
			CREB3L3	2	Cyclic AMP-responsive element-binding protein 3-like protein 3	T - Transcription
			MAP4K4	2	Mitogen-activated protein kinase kinase kinase kinase 4	C - Cellular Fate and Organization
			SNX15	2	Sorting nexin-15	A - Transport and Sensing
			LRIG2	2	Leucine-rich repeats and immunoglobulin-like domains protein 2	N - Not Matched
			EIF4A2	2	Eukaryotic initiation factor 4A-II	P - Translation
			EDIL3	2	EGF-like repeat and discoidin I-like domain-containing protein 3	C - Cellular Fate and Organization
			IRS1	2	Insulin receptor substrate 1	C - Cellular Fate and Organization
			NMT2	2	Glycylpeptide N-tetradecanoyltransferase 2	N - Not Matched
			ILF3	2	Interleukin enhancer-binding factor 3	T - Transcription
			KLHL32	2	Kelch-like protein 32
			MAP4	2	Microtubule-associated protein 4	C - Cellular Fate and Organization
			MYT1L	2	Myelin transcription factor 1-like protein	C - Cellular Fate and Organization
			TPD52	2	Tumor protein D52	C - Cellular Fate and Organization
			MYLK3	2	Putative myosin light chain kinase 3	C - Cellular Fate and Organization
			RHOH	2	Rho-related GTP-binding protein RhoH	C - Cellular Fate and Organization
			KLHL7	2	Kelch-like protein 7	N - Not Matched
			TRIOBP	2	TRIO and F-actin-binding protein	F - Protein Fate
			CKAP4	2	Cytoskeleton-associated protein 4	N - Not Matched
			CCNB1	2	G2/mitotic-specific cyclin-B1	D - Genome Maintenance
			TRIO	2	Triple functional domain protein	C - Cellular Fate and Organization
			MYLK	2	Myosin light chain kinase, smooth muscle	C - Cellular Fate and Organization
			ZBTB10	2	Zinc finger and BTB domain-containing protein 10	T - Transcription
			CNTFR	2	Ciliary neurotrophic factor receptor subunit alpha	A - Transport and Sensing
			MMP24	2	Matrix metalloproteinase-24	F - Protein Fate
			ASB6	2	Ankyrin repeat and SOCS box protein 6	N - Not Matched
			ATAD2	2	ATPase family AAA domain-containing protein 2	T - Transcription
			ABI2	2	Abl interactor 2	C - Cellular Fate and Organization
			CHD2	2	Chromodomain-helicase-DNA-binding protein 2	D - Genome Maintenance
			SC5DL	2	Lathosterol oxidase	N - Not Matched
			CALCR	2	Calcitonin receptor	A - Transport and Sensing
			KIF11	2	Kinesin-like protein KIF11	D - Genome Maintenance
			ID2	2	DNA-binding protein inhibitor ID-2	C - Cellular Fate and Organization
			BMP2	2	Bone morphogenetic protein 2	D - Genome Maintenance
			HIF1AN	2	Hypoxia-inducible factor 1-alpha inhibitor	T - Transcription
			PHB	2	Prohibitin	D - Genome Maintenance
			GNS	2	N-acetylglucosamine-6-sulfatase	N - Not Matched
			SHMT2	2	Serine hydroxymethyltransferase, mitochondrial	C - Cellular Fate and Organization
			CRKL	2	Crk-like protein	C - Cellular Fate and Organization
			MCTP2	2	Multiple C2 and transmembrane domain-containing protein 2	N - Not Matched
			RAB4A	2	Ras-related protein Rab-4A	C - Cellular Fate and Organization
			DDX17	2	Probable ATP-dependent RNA helicase DDX17	T - Transcription
			PURB	2	Transcriptional activator protein Pur-beta	D - Genome Maintenance
			ERBB3	2	Receptor tyrosine-protein kinase erbB-3	C - Cellular Fate and Organization
			MAFG	2	Transcription factor MafG	T - Transcription
			MAFB	2	Transcription factor MafB	T - Transcription
			RBPMS2	2	RNA-binding protein with multiple splicing 2	N - Not Matched
			AMFR	2	E3 ubiquitin-protein ligase AMFR	F - Protein Fate
			KCND2	2	Potassium voltage-gated channel subfamily D member 2	A - Transport and Sensing
			RGL1	2	Ral guanine nucleotide dissociation stimulator-like 1	C - Cellular Fate and Organization
			ZNF831	2	Zinc finger protein 831	N - Not Matched
			ANGPT2	2	Angiopoietin-2	C - Cellular Fate and Organization
			STIM2	2	Stromal interaction molecule 2	A - Transport and Sensing
			STIM1	2	Stromal interaction molecule 1	C - Cellular Fate and Organization
			ATAD2B	2	ATPase family AAA domain-containing protein 2B	C - Cellular Fate and Organization
			ASPM	1	Abnormal spindle-like microcephaly-associated protein	D - Genome Maintenance
			EPHB1	1	Ephrin type-B receptor 1	M - Other Metabolism
			NFYB	1	Nuclear transcription factor Y subunit beta	T - Transcription
			PLEKHH3	1	Pleckstrin homology domain-containing family H member 3	C - Cellular Fate and Organization
			PLEKHH2	1	Pleckstrin homology domain-containing family H member 2	N - Not Matched
			PLEKHH1	1	Pleckstrin homology domain-containing family H member 1	N - Not Matched
			ZNF37A	1	Zinc finger protein 37A	T - Transcription
			CCDC6	1	Coiled-coil domain-containing protein 6	C - Cellular Fate and Organization
			LARP1	1	La-related protein 1	N - Not Matched
			EP300	1	Histone acetyltransferase p300	D - Genome Maintenance
			PLEKHG6	1	Pleckstrin homology domain-containing family G member 6	C - Cellular Fate and Organization
			PLEKHG4	1	Puratrophin-1	C - Cellular Fate and Organization
			PLEKHG3	1	Pleckstrin homology domain-containing family G member 3	C - Cellular Fate and Organization
			ESPL1	1	Separin	D - Genome Maintenance
			EIF1B	1	Eukaryotic translation initiation factor 1b	P - Translation
			EGFR	1	Epidermal growth factor receptor	D - Genome Maintenance
			CNGB1	1	Cyclic nucleotide-gated cation channel beta-1	N - Not Matched
			ZNF800	1	Zinc finger protein 800	T - Transcription
			RRP15	1	RRP15-like protein	N - Not Matched
			GULP1	1	PTB domain-containing engulfment adapter protein 1	C - Cellular Fate and Organization
			CYB561D1	1	Cytochrome b561 domain-containing protein 1	A - Transport and Sensing
			ZNF367	1	Zinc finger protein 367	T - Transcription
			ZNF365	1	Protein ZNF365	C - Cellular Fate and Organization
			ENPP2	1	Ectonucleotide pyrophosphatase/phosphodiesterase family member 2	C - Cellular Fate and Organization
			FYCO1	1	FYVE and coiled-coil domain-containing protein 1	A - Transport and Sensing
			MYCBP	1	C-Myc-binding protein	D - Genome Maintenance
			MCM6	1	DNA replication licensing factor MCM6	D - Genome Maintenance
			NID2	1	Nidogen-2	N - Not Matched
			NID1	1	Nidogen-1	N - Not Matched
			TGIF1	1	Homeobox protein TGIF1	T - Transcription
			NTRK3	1	NT-3 growth factor receptor	C - Cellular Fate and Organization
			CRBN	1	Protein cereblon	F - Protein Fate
			ZNF83	1	Zinc finger protein 83	T - Transcription
			BZW1	1	Basic leucine zipper and W2 domain-containing protein 1	T - Transcription
			ZNF81	1	Zinc finger protein 81	T - Transcription
			PAK1IP1	1	p21-activated protein kinase-interacting protein 1	C - Cellular Fate and Organization
			FOXRED1	1	FAD-dependent oxidoreductase domain-containing protein 1	N - Not Matched
			PSRC1	1	Proline/serine-rich coiled-coil protein 1	D - Genome Maintenance
			ZNF343	1	Zinc finger protein 343	T - Transcription
			ZNF341	1	Zinc finger protein 341	T - Transcription
			SHCBP1	1	SHC SH2 domain-binding protein 1
			BUB1B	1	Mitotic checkpoint serine/threonine-protein kinase BUB1 beta	D - Genome Maintenance
			PARP12	1	Poly [ADP-ribose] polymerase 12	N - Not Matched
			ABCE1	1	ATP-binding cassette sub-family E member 1	M - Other Metabolism
			SENP5	1	Sentrin-specific protease 5	D - Genome Maintenance
			RBL2	1	Retinoblastoma-like protein 2	D - Genome Maintenance
			RER1	1	Protein RER1	A - Transport and Sensing
			FBN2	1	Fibrillin-2	N - Not Matched
			TRPC5	1	Short transient receptor potential channel 5	N - Not Matched
			HLA-DPB1	1	HLA class II histocompatibility antigen, DP beta 1 chain	C - Cellular Fate and Organization
			ACTA1	1	Actin, alpha skeletal muscle	C - Cellular Fate and Organization
			PRELID2	1	PRELI domain-containing protein 2
			EZH2	1	Histone-lysine N-methyltransferase EZH2	C - Cellular Fate and Organization
			EZH1	1	Histone-lysine N-methyltransferase EZH1	T - Transcription
			PGBD5	1	PiggyBac transposable element-derived protein 5	N - Not Matched
			SMAD3	1	Mothers against decapentaplegic homolog 3	D - Genome Maintenance
			PLEKHB2	1	Pleckstrin homology domain-containing family B member 2	N - Not Matched
			BUB3	1	Mitotic checkpoint protein BUB3	D - Genome Maintenance
			PTN	1	Pleiotrophin	C - Cellular Fate and Organization
			ZNF323	1	Zinc finger protein 323	T - Transcription
			PVRL2	1	Poliovirus receptor-related protein 2	C - Cellular Fate and Organization
			DPP4	1	Dipeptidyl peptidase 4	C - Cellular Fate and Organization
			CENPL	1	Centromere protein L	D - Genome Maintenance
			GNPTAB	1	N-acetylglucosamine-1-phosphotransferase subunits alpha/beta	C - Cellular Fate and Organization
			FOXM1	1	Forkhead box protein M1	D - Genome Maintenance
			PLEKHA7	1	Pleckstrin homology domain-containing family A member 7	D - Genome Maintenance
			PLEKHA6	1	Pleckstrin homology domain-containing family A member 6
			ZNF711	1	Zinc finger protein 711	T - Transcription
			ZNF319	1	Zinc finger protein 319	T - Transcription
			PIGC	1	Phosphatidylinositol N-acetylglucosaminyltransferase subunit C	N - Not Matched
			PLEKHA1	1	Pleckstrin homology domain-containing family A member 1	C - Cellular Fate and Organization
			DTL	1	Denticleless protein homolog	D - Genome Maintenance
			RBM12	1	RNA-binding protein 12	N - Not Matched
			SAP18	1	Histone deacetylase complex subunit SAP18	T - Transcription
			STX16	1	Syntaxin-16	A - Transport and Sensing
			CCR7	1	C-C chemokine receptor type 7	C - Cellular Fate and Organization
			CHKA	1	Choline kinase alpha	C - Cellular Fate and Organization
			CYCS	1	Cytochrome c	C - Cellular Fate and Organization
			BMP2K	1	BMP-2-inducible protein kinase	C - Cellular Fate and Organization
			IL16	1	Pro-interleukin-16	T - Transcription
			EVI2B	1	Protein EVI2B	N - Not Matched
			CBX3	1	Chromobox protein homolog 3	D - Genome Maintenance
			MCM3AP	1	80 kDa MCM3-associated protein	D - Genome Maintenance
			ATPAF1	1	ATP synthase mitochondrial F1 complex assembly factor 1	F - Protein Fate
			ZNF304	1	Zinc finger protein 304	T - Transcription
			SNX19	1	Sorting nexin-19	A - Transport and Sensing
			CKMT2	1	Creatine kinase S-type, mitochondrial	C - Cellular Fate and Organization
			SNX13	1	Sorting nexin-13	C - Cellular Fate and Organization
			ABCA10	1	ATP-binding cassette sub-family A member 10	M - Other Metabolism
			PTK7	1	Inactive tyrosine-protein kinase 7	C - Cellular Fate and Organization
			RBPMS	1	RNA-binding protein with multiple splicing	T - Transcription
			TIMM17B	1	Mitochondrial import inner membrane translocase subunit Tim17-B	F - Protein Fate
			IL8	1	Interleukin-8	D - Genome Maintenance
			FERMT2	1	Fermitin family homolog 2	C - Cellular Fate and Organization
			LRIG1	1	Leucine-rich repeats and immunoglobulin-like domains protein 1	N - Not Matched
			SRGAP1	1	SLIT-ROBO Rho GTPase-activating protein 1	N - Not Matched
			CALCOCO2	1	Calcium-binding and coiled-coil domain-containing protein 2	N - Not Matched
			PLK4	1	Serine/threonine-protein kinase PLK4	D - Genome Maintenance
			BCL2	1	Apoptosis regulator Bcl-2	C - Cellular Fate and Organization
			SMOX	1	Spermine oxidase	N - Not Matched
			INSR	1	Insulin receptor	D - Genome Maintenance
			IBTK	1	Inhibitor of Bruton tyrosine kinase	C - Cellular Fate and Organization
			CCDC75	1	Coiled-coil domain-containing protein 75	N - Not Matched
			CCDC73	1	Coiled-coil domain-containing protein 73
			CCDC71	1	Coiled-coil domain-containing protein 71
			AASS	1	Alpha-aminoadipic semialdehyde synthase, mitochondrial	N - Not Matched
			LMLN	1	Leishmanolysin-like peptidase	D - Genome Maintenance
			NR1D2	1	Nuclear receptor subfamily 1 group D member 2	T - Transcription
			CCDC62	1	Coiled-coil domain-containing protein 62	N - Not Matched
			CCND1	1	G1/S-specific cyclin-D1	D - Genome Maintenance
			SCNN1A	1	Amiloride-sensitive sodium channel subunit alpha	N - Not Matched
			KLHL31	1	Kelch-like protein 31	T - Transcription
			IMMP2L	1	Mitochondrial inner membrane protease subunit 2	F - Protein Fate
			SMC1A	1	Structural maintenance of chromosomes protein 1A	D - Genome Maintenance
			ERMP1	1	Endoplasmic reticulum metallopeptidase 1	F - Protein Fate
			RUNX3	1	Runt-related transcription factor 3	D - Genome Maintenance
			RUNX1	1	Runt-related transcription factor 1	C - Cellular Fate and Organization
			TIMD4	1	T-cell immunoglobulin and mucin domain-containing protein 4	N - Not Matched
			PDCD4	1	Programmed cell death protein 4	D - Genome Maintenance
			VKORC1L1	1	Vitamin K epoxide reductase complex subunit 1-like protein 1	N - Not Matched
			LMNB2	1	Lamin-B2	N - Not Matched
			KIF4A	1	Chromosome-associated kinesin KIF4A	M - Other Metabolism
			PCNA	1	Proliferating cell nuclear antigen	D - Genome Maintenance
			AUP1	1	Ancient ubiquitous protein 1	N - Not Matched
			HPRT1	1	Hypoxanthine-guanine phosphoribosyltransferase	M - Other Metabolism
			KLHL3	1	Kelch-like protein 3	C - Cellular Fate and Organization
			CKAP2	1	Cytoskeleton-associated protein 2	D - Genome Maintenance
			ITCH	1	E3 ubiquitin-protein ligase Itchy homolog	T - Transcription
			ECT2	1	Protein ECT2	D - Genome Maintenance
			IGJ	1	Immunoglobulin J chain	R - Stress and Defence
			MYH11	1	Myosin-11	M - Other Metabolism
			HMGB2	1	High mobility group protein B2	D - Genome Maintenance
			ENY2	1	Enhancer of yellow 2 transcription factor homolog	T - Transcription
			TRIM8	1	Probable E3 ubiquitin-protein ligase TRIM8	N - Not Matched
			HELLS	1	Lymphoid-specific helicase	D - Genome Maintenance
			ZNF354C	1	Zinc finger protein 354C	T - Transcription
			FNDC1	1	Fibronectin type III domain-containing protein 1	N - Not Matched
			FOSL1	1	Fos-related antigen 1	C - Cellular Fate and Organization
			ZNF354A	1	Zinc finger protein 354A	T - Transcription
			CYB5B	1	Cytochrome b5 type B	A - Transport and Sensing
			CCNA2	1	Cyclin-A2	D - Genome Maintenance
			GTSE1	1	G2 and S phase-expressed protein 1	D - Genome Maintenance
			SNRPA	1	U1 small nuclear ribonucleoprotein A	T - Transcription
			EIF1	1	Eukaryotic translation initiation factor 1	P - Translation
			KIF2A	1	Kinesin-like protein KIF2A	D - Genome Maintenance
			GTF2H2	1	General transcription factor IIH subunit 2	D - Genome Maintenance
			NSMAF	1	Protein FAN	N - Not Matched
			MELK	1	Maternal embryonic leucine zipper kinase	D - Genome Maintenance
			HDAC2	1	Histone deacetylase 2	D - Genome Maintenance
			CHD4	1	Chromodomain-helicase-DNA-binding protein 4	D - Genome Maintenance
			NFIX	1	Nuclear factor 1 X-type	D - Genome Maintenance
			CDC7	1	Cell division cycle 7-related protein kinase	D - Genome Maintenance
			EGFL6	1	Epidermal growth factor-like protein 6	D - Genome Maintenance
			PPRC1	1	Peroxisome proliferator-activated receptor gamma coactivator-related protein 1	T - Transcription
			RIF1	1	Telomere-associated protein RIF1	D - Genome Maintenance
			ACTR1B	1	Beta-centractin	D - Genome Maintenance
			ACTR1A	1	Alpha-centractin	D - Genome Maintenance
			ZNF3	1	Zinc finger protein 3	C - Cellular Fate and Organization
			TRA2A	1	Transformer-2 protein homolog alpha	T - Transcription
			CALCB	1	Calcitonin gene-related peptide 2	C - Cellular Fate and Organization
			FGF18	1	Fibroblast growth factor 18	C - Cellular Fate and Organization
			STXBP1	1	Syntaxin-binding protein 1	A - Transport and Sensing
			RAF1	1	RAF proto-oncogene serine/threonine-protein kinase	C - Cellular Fate and Organization
			ACTR10	1	Actin-related protein 10	N - Not Matched
			SON	1	Protein SON	D - Genome Maintenance
			RAB6A	1	Ras-related protein Rab-6A	C - Cellular Fate and Organization
			CALCRL	1	Calcitonin gene-related peptide type 1 receptor	N - Not Matched
			MAP1A	1	Microtubule-associated protein 1A	C - Cellular Fate and Organization
			SH3BGRL3	1	SH3 domain-binding glutamic acid-rich-like protein 3	N - Not Matched
			ITM2A	1	Integral membrane protein 2A	N - Not Matched
			TIMM8A	1	Mitochondrial import inner membrane translocase subunit Tim8 A	A - Transport and Sensing
			EHMT2	1	Histone-lysine N-methyltransferase EHMT2	B - Transcriptional Control
			DKK1	1	Dickkopf-related protein 1	C - Cellular Fate and Organization
			MYCL1	1	Protein L-Myc-1	T - Transcription
			SPRED2	1	Sprouty-related, EVH1 domain-containing protein 2	A - Transport and Sensing
			PTCHD2	1	Patched domain-containing protein 2	A - Transport and Sensing
			PLOD2	1	Procollagen-lysine,2-oxoglutarate 5-dioxygenase 2	P - Translation
			SF3B1	1	Splicing factor 3B subunit 1	T - Transcription
			DNMT1	1	DNA (cytosine-5)-methyltransferase 1	B - Transcriptional Control
			PARP1	1	Poly [ADP-ribose] polymerase 1	T - Transcription
			MEGF6	1	Multiple epidermal growth factor-like domains protein 6	N - Not Matched
			KLF6	1	Krueppel-like factor 6	C - Cellular Fate and Organization
			BTK	1	Tyrosine-protein kinase BTK	C - Cellular Fate and Organization
			GRB2	1	Growth factor receptor-bound protein 2	C - Cellular Fate and Organization
			CEP70	1	Centrosomal protein of 70 kDa	D - Genome Maintenance
			SNX1	1	Sorting nexin-1	A - Transport and Sensing
			HDDC3	1	Guanosine-3',5'-bis(diphosphate) 3'-pyrophosphohydrolase MESH1	C - Cellular Fate and Organization
			PPME1	1	Protein phosphatase methylesterase 1	C - Cellular Fate and Organization
			ATN1	1	Atrophin-1	T - Transcription
			MAFK	1	Transcription factor MafK	T - Transcription
			FURIN	1	Furin	C - Cellular Fate and Organization
			PER1	1	Period circadian protein homolog 1	T - Transcription
			MAF1	1	Repressor of RNA polymerase III transcription MAF1 homolog	T - Transcription
			STMN2	1	Stathmin-2	C - Cellular Fate and Organization
			KCND1	1	Potassium voltage-gated channel subfamily D member 1	A - Transport and Sensing
			PLEKHJ1	1	Pleckstrin homology domain-containing family J member 1
			SMC2	1	Structural maintenance of chromosomes protein 2	D - Genome Maintenance
			BHMT2	1	Betaine--homocysteine S-methyltransferase 2	N - Not Matched
			ATL2	1	Atlastin-2	C - Cellular Fate and Organization
			ANGPT1	1	Angiopoietin-1	C - Cellular Fate and Organization
			EVL	1	Ena/VASP-like protein	C - Cellular Fate and Organization
			SH3BGR	1	SH3 domain-binding glutamic acid-rich protein	F - Protein Fate
			IRF2	1	Interferon regulatory factor 2	C - Cellular Fate and Organization
			ASRGL1	1	L-asparaginase	C - Cellular Fate and Organization
			S100PBP	1	S100P-binding protein	N - Not Matched
			FEZ2	1	Fasciculation and elongation protein zeta-2	C - Cellular Fate and Organization
			ZNF398	1	Zinc finger protein 398	T - Transcription
			YPEL5	1	Protein yippee-like 5	N - Not Matched
