# Supplementary material for: Smoking status impacts microRNA mediated prognosis and lung adenocarcinoma biology
Source: BMC Cancer. 2014 Oct 24;14:778. doi: 10.1186/1471-2407-14-778 (PMC4216369; doi:10.1186/1471-2407-14-778)
Supplement: Supplementary file 13 — Additional file 13: miRNA associated with lung AC patient survival that target lung cancer prognostic genes. (XLS 32 KB) [file 12885_2014_4957_MOESM13_ESM.xls]

## Sheet: Sheet1
	Additional File 13. miRNA associated with lung AC patient survival that target lung cancer prognostic genes
	p values with "na" refer to miRNA that were not sufficienty variably expressed for inclusion in survival analysis
	† previously associated with cancer prognosis
	Overexpression (OE) or underexpression (UE) refer to frequently over- or underexpressed miRNA in lung tumors from current (CS), former (FS) or never (NS) smokers
	Survival analysis was performed in either all tumors as a group (All Lung AC), current smokers only (CS), former smokers only (FS) or never smokers only (NS)
	miRNA	Status in Smoking Groups	Mantel-Haenszel p value				Significant Group	Other	Cancer Reference PMID
			All Lung AC	CS	FS	NS
	hsa-mir-1	CST_UE_FST_UE_NST_UE	0.00212466	0.886304	0.017935	0.0565211	All Lung AC, FS and NS	†	24328409; 23751352
	hsa-mir-1301	CST_OE_FST_OE_NST_OE	0.0214027	0.264413	0.0121587	0.362444	All Lung AC and FS	-
	hsa-mir-133a	CST_UE_FST_UE_NST_UE	0.00962369	0.630542	7.67731e-05	0.356933	All Lung AC and FS	†	25170220; 24816813
	hsa-mir-133b	CST_UE_FST_UE_NST_UE	0.0413966	na	na	0.03041	All Lung AC and NS	†	21573504; 23196799
	hsa-mir-153	CST_OE_FST_OE_NST_OE	0.000611132	0.975234	0.00061972	0.377668	All Lung AC and FS	†	22903298; 21083603
	hsa-mir-184	CST_UE_FST_UE	0.00355621	na	0.246964	0.0102762	All Lung AC and NS	†	21934093; 24157866
	hsa-mir-320d	CST_OE_FST_OE_NST_OE	0.0370987	0.534673	na	0.618202	All Lung AC	†	24931464
	hsa-mir-326	FST_OE_NST_OE	0.240394	0.013073	0.594318	0.656298	CS	†	23302469
	hsa-mir-328	CST_OE_FST_OE_NST_OE	0.0139065	0.052031	0.00426087	0.976628	All Lung AC and FS	†	23681013; 21448905
	hsa-mir-375	CST_OE_FST_OE_NST_OE	0.0177017	0.724334	0.0387395	0.253782	All Lung AC and FS	†	24166096; 23206448
	hsa-mir-376c	CST_OE_FST_OE_NST_OE	0.0964779	0.968666	0.00757836	0.432593	FS	†	24166498
	hsa-mir-429	CST_OE_FST_OE_NST_OE	0.0107162	0.781767	0.000210238	0.696041	All Lung AC and FS	†	24523873
	hsa-mir-484	CST_OE_FST_OE_NST_OE	0.0393794	0.363293	0.0110007	0.758926	All Lung AC and FS	†	23697990; 23589849
	hsa-mir-598	CST_UE_FST_UE_NST_UE	0.240833	0.671848	0.0447205	0.0325601	FS and NS	†	25053345; 23534712
	hsa-mir-940	CST_OE_FST_OE_NST_OE	0.0289213	0.428289	0.0656232	0.68662	All Lung AC	†	25118937
