# Supplementary material for: Smoking status impacts microRNA mediated prognosis and lung adenocarcinoma biology
Source: BMC Cancer. 2014 Oct 24;14:778. doi: 10.1186/1471-2407-14-778 (PMC4216369; doi:10.1186/1471-2407-14-778)
Supplement: Supplementary file 14 — Additional file 14: miRNA identified as having significant associations between miRNA expression and lung AC patient survival. (XLS 45 KB) [file 12885_2014_4957_MOESM14_ESM.xls]

## Sheet: Sheet1
	Additional File 14. miRNA identified as having significant associations between miRNA expression and lung AC patient survival
	*B-H corrected p-value
	‡ considering uncorrected p-value for the All Lung AC group
	Overexpression (OE); underexpression (UE); current smoker tumours (CS), former smoker tumours (FS) or never smoker tumours (NS)
	Survival analysis was performed in either all tumors as a group (All Lung AC), current smokers only (CS), former smokers only (FS) or never smokers only (NS)
	na = survival association was not assessed due to insufficiently variable miRNA expression across the respective smoking group
	miRNA	Status in Smoking Groups	Mantel-Haenszel p value					Group‡
			All Lung AC	All Lung AC*	CS	FS	NS
	hsa-mir-187	CST_OE_FST_OE_NST_OE	0.000198532	0.0181988	0.188232	0.00102588	0.724071	ALL+FS
	hsa-mir-339	CST_OE_FST_OE_NST_OE	0.000274201	0.0188513	0.078334	0.00601232	0.715902	ALL+FS
	hsa-mir-26b	CST_OE_FST_OE_NST_OE	0.000140927	0.0193774	0.0633557	0.00176754	0.566596	ALL+FS
	hsa-mir-331	CST_OE_FST_OE_NST_OE	0.000739394	0.0254167	0.0146254	0.00543786	0.602311	ALL+CS+FS
	hsa-mir-153	CST_OE_FST_OE_NST_OE	0.000611132	0.0280102	0.975234	0.00061972	0.377668	ALL+FS
	hsa-mir-3607	CST_OE_FST_OE_NST_OE	0.00127402	0.0318505	0.289701	0.0021884	0.930902	ALL+FS
	hsa-let-7g	CST_OE_FST_OE_NST_OE	0.00060878	0.0334829	0.1894	0.0438006	0.00356826	ALL+FS+NS
	hsa-mir-664	FST_OE_NST_OE	0.00124231	0.0341635	0.0330702	0.0127684	0.030681	ALL
	hsa-mir-184	CST_UE_FST_UE	0.00355621	0.0444526	na	0.246964	0.0102762	ALL+NS
	hsa-mir-1	CST_UE_FST_UE_NST_UE	0.00212466	0.0449448	0.886304	0.017935	0.0565211	ALL+FS
	hsa-mir-1468	CST_UE_FST_UE	0.00312998	0.0453023	0.0566797	0.0301414	0.226843	ALL+FS
	hsa-mir-2110	CST_OE_FST_OE_NST_OE	0.0029941	0.0457432	0.0635693	0.0109848	0.142334	ALL+FS
	hsa-mir-200b	CST_OE_FST_OE_NST_OE	0.00234833	0.0461279	0.555874	0.00629338	0.156899	ALL+FS
	hsa-mir-296	CST_OE_FST_OE_NST_OE	0.00386187	0.0461746	0.0854152	0.0207962	0.134399	ALL+FS
	hsa-mir-204	CST_UE_FST_UE_NST_UE	0.00353065	0.0462347	0.0290513	0.00928668	0.743487	ALL+CS+FS
	hsa-mir-95	CST_OE_FST_OE_NST_OE	0.00336516	0.046271	0.421252	0.0306489	0.289664	ALL+FS
	hsa-mir-1287	CST_OE_FST_OE_NST_OE	0.0048162	0.047302	0.00215147	0.169048	0.439926	ALL+CS
	hsa-mir-3065	CST_UE	0.00211277	0.0484176	0.0900054	0.0127693	0.251552	ALL+FS
	hsa-mir-3653	CST_OE_FST_OE_NST_OE	0.00440705	0.0484776	0.208889	0.00673377	0.395637	ALL+FS
	hsa-mir-146a	CST_OE_FST_OE_NST_OE	0.00478238	0.0487094	0.148573	0.12157	0.267718	ALL
	hsa-mir-3676	CST_OE_FST_OE_NST_OE	0.00471171	0.0498354	0.0855085	0.0601715	0.416717	ALL
	hsa-mir-1247	CST_UE_FST_UE_NST_UE	0.00271844	0.0498381	0.22283	0.00663352	0.670726	ALL+FS
	hsa-mir-34a	CST_OE_FST_OE_NST_OE	0.00292532	0.0502789	0.189213	0.00647642	0.167969	ALL+FS
	hsa-mir-150	NST_OE	0.00730869	0.0669963	0.803858	0.0311464	0.0143035	ALL+FS+NS
	hsa-mir-195	CST_UE	0.00707741	0.0671134	0.043625	0.0151468	0.895277	ALL+CS+FS
	hsa-mir-21	CST_OE_FST_OE_NST_OE	0.0082475	0.0687292	0.323	0.00128999	0.441159	ALL+FS
	hsa-mir-374b	CST_UE_FST_UE_NST_UE	0.00800841	0.0688222	0.0483307	0.0885142	0.410016	ALL+CS
	hsa-mir-491	CST_OE_FST_OE_NST_OE	0.00790677	0.0701407	0.13545	0.0137173	0.215079	ALL+FS
	hsa-mir-139	CST_UE_FST_UE_NST_UE	0.00890647	0.0720376	0.70483	0.0567055	0.0199545	ALL+NS
	hsa-mir-133a	CST_UE_FST_UE_NST_UE	0.00962369	0.0756147	0.630542	7.67731e-05	0.356933	ALL+FS
	hsa-mir-502	FST_OE_NST_OE	0.00999752	0.0763699	0.0883309	0.118803	0.808302	ALL
	hsa-mir-429	CST_OE_FST_OE_NST_OE	0.0107162	0.0796471	0.781767	0.000210238	0.696041	ALL+FS
	hsa-mir-642a	CST_OE_FST_OE_NST_OE	0.0112803	0.0816341	0.804118	0.000549011	0.355399	ALL+FS
	hsa-mir-769	CST_OE_FST_OE_NST_OE	0.0119638	0.0843598	0.146894	0.0852417	0.370078	ALL
	hsa-mir-27b	CST_OE_FST_OE	0.0130268	0.0873747	0.820576	0.0109793	0.154288	ALL+FS
	hsa-mir-29b	CST_OE_FST_OE_NST_OE	0.0127115	0.0873915	0.100613	0.00539275	0.19641	ALL+FS
	hsa-mir-125a	FST_OE_NST_OE	0.0135759	0.0888898	0.227646	0.0121688	0.413678	ALL+FS
	hsa-mir-328	CST_OE_FST_OE_NST_OE	0.0139065	0.0889367	0.052031	0.00426087	0.976628	ALL+FS
	hsa-mir-138	CST_UE	0.0144817	0.0905109	0.00862057	0.2916	0.68011	ALL+CS
	hsa-mir-362	FST_OE_NST_OE	0.0152389	0.0931268	0.406406	0.0875222	0.777529	ALL
	hsa-mir-423	CST_OE_FST_OE_NST_OE	0.0180796	0.0956134	0.16455	0.0475815	0.689683	ALL+FS
	hsa-mir-425	CST_OE_FST_OE_NST_OE	0.0160849	0.0961595	0.176535	0.0415039	0.339368	ALL+FS
	hsa-mir-628	CST_OE_FST_OE_NST_OE	0.018027	0.0972046	0.294965	0.0374017	0.179047	ALL+FS
	hsa-mir-126	CST_UE_FST_UE_NST_UE	0.0166557	0.0974533	0.640246	0.0901614	0.288173	ALL
	hsa-mir-34b	CST_UE_NST_UE	0.0177213	0.097467	0.0849099	0.00782429	0.0662924	ALL+FS
	hsa-mir-375	CST_OE_FST_OE_NST_OE	0.0177017	0.0993463	0.724334	0.0387395	0.253782	ALL+FS
	hsa-mir-143	CST_UE_FST_UE_NST_UE	0.0177012	0.101413	0.0996575	0.243249	0.905961	ALL
	hsa-mir-200a	CST_OE_FST_OE_NST_OE	0.0205296	0.104549	0.459534	0.00473291	0.262012	ALL+FS
	hsa-mir-1301	CST_OE_FST_OE_NST_OE	0.0214027	0.105103	0.264413	0.0121587	0.362444	ALL+FS
	hsa-mir-1249	CST_OE_FST_OE_NST_OE	0.0203397	0.105536	0.133766	0.41653	0.159992	ALL
	hsa-mir-590	CST_OE_FST_OE_NST_OE	0.021169	0.105845	0.310458	0.212279	0.90506	ALL
	hsa-mir-29a	CST_OE_FST_OE_NST_OE	0.0228911	0.106696	0.219573	0.0386851	0.176913	ALL+FS
	hsa-mir-24	CST_OE_FST_OE_NST_OE	0.022388	0.108012	0.310636	0.0116559	0.530801	ALL+FS
	hsa-mir-142	CST_OE_NST_OE	0.0247396	0.111531	0.820736	0.0165335	0.385537	ALL+FS
	hsa-let-7f	CST_UE_FST_UE	0.0244489	0.112058	0.304256	0.0727328	0.714831	ALL
	hsa-mir-148a	CST_OE_FST_OE_NST_OE	0.026821	0.118964	0.0428862	0.137209	0.201349	ALL+CS
	hsa-mir-33b	CST_OE_FST_OE_NST_OE	0.0291196	0.119521	0.811961	0.00544763	0.976284	ALL+FS
	hsa-mir-18a	CST_OE_FST_OE_NST_OE	0.0275799	0.120388	0.385821	0.528504	0.660382	ALL
	hsa-mir-940	CST_OE_FST_OE_NST_OE	0.0289213	0.120505	0.428289	0.0656232	0.68662	ALL
	hsa-mir-342	CST_OE_FST_OE_NST_OE	0.0280561	0.120554	0.268213	0.012718	0.208114	ALL+FS
	hsa-mir-486	CST_UE_FST_UE_NST_UE	0.0299863	0.121268	0.959363	0.0565087	0.0456691	ALL+NS
	hsa-mir-27a	FST_OE	0.0321159	0.127998	0.122582	0.225534	0.267217	ALL
	hsa-mir-338	CST_UE_FST_UE_NST_UE	0.0331982	0.130422	0.706254	0.17338	0.000559479	ALL+NS
	hsa-mir-149	CST_OE_FST_OE_NST_OE	0.0341586	0.130467	0.245884	0.0348274	0.406561	ALL+FS
	hsa-mir-191	CST_OE_FST_OE_NST_OE	0.0337663	0.130785	0.532035	0.0403417	0.466667	ALL+FS
	hsa-mir-33a	CST_OE_FST_OE_NST_OE	0.0353449	0.131349	0.389847	0.0667198	0.884965	ALL
	hsa-mir-574	CST_OE_FST_OE_NST_OE	0.0351868	0.132553	0.0520886	0.10686	0.826205	ALL
	hsa-mir-548b	FST_OE_NST_OE	0.0363443	0.133263	0.0512382	0.049796	0.544608	ALL+FS
	hsa-mir-16	CST_OE_FST_OE_NST_OE	0.0378039	0.133283	0.183608	0.0109221	0.630544	ALL+FS
	hsa-mir-320d	CST_OE_FST_OE_NST_OE	0.0370987	0.134239	0.534673	na	0.618202	ALL
	hsa-mir-484	CST_OE_FST_OE_NST_OE	0.0393794	0.13708	0.363293	0.0110007	0.758926	ALL+FS
	hsa-mir-96	CST_OE_FST_OE_NST_OE	0.0428081	0.140146	0.286365	0.0370339	0.063078	ALL+FS
	hsa-mir-887	CST_OE_FST_OE_NST_OE	0.0433388	0.140214	0.601458	0.00853066	0.195232	ALL+FS
	hsa-mir-454	CST_OE_FST_OE_NST_OE	0.0426578	0.141336	0.365261	0.296163	0.758758	ALL
	hsa-let-7i	CST_OE_FST_OE_NST_OE	0.041713	0.141618	0.0887399	0.486931	0.213833	ALL
	hsa-mir-133b	CST_UE_FST_UE_NST_UE	0.0413966	0.142301	na	na	0.03041	ALL+NS
	hsa-mir-3613	NST_OE	0.0545231	0.16847	0.988815	0.00522892	0.625848	FS
	hsa-mir-130a	CST_OE_FST_OE_NST_OE	0.0677126	0.188091	0.122241	0.0279624	0.455384	FS
	hsa-mir-301a	CST_OE_FST_OE_NST_OE	0.064653	0.189144	0.403102	0.0271112	0.252428	FS
	hsa-let-7a	CST_UE_FST_UE_NST_UE	0.0663546	0.190078	0.149326	0.0190077	0.196995	FS
	hsa-mir-99b	CST_OE_FST_OE	0.0638954	0.190992	0.0639462	0.00271589	0.897438	FS
	hsa-mir-505	CST_OE_FST_OE_NST_OE	0.066123	0.191409	0.384672	0.0256521	0.17651	FS
	hsa-mir-135b	CST_OE_FST_OE_NST_OE	0.0790017	0.212995	0.725643	0.00209552	0.0999571	FS
	hsa-mir-345	CST_OE_FST_OE_NST_OE	0.084381	0.214859	0.649655	0.00818828	0.233062	FS
	hsa-mir-376c	CST_OE_FST_OE_NST_OE	0.0964779	0.239022	0.968666	0.00757836	0.432593	FS
	hsa-mir-1226	CST_OE_FST_OE_NST_OE	0.111874	0.267524	0.990524	0.0493145	0.786236	FS
	hsa-mir-212	CST_OE_FST_OE_NST_OE	0.110363	0.268584	0.235227	0.00555531	0.323319	FS
	hsa-mir-186	FST_OE_NST_OE	0.128772	0.300105	0.952515	0.0199956	0.0533682	FS
	hsa-mir-106a	CST_OE_FST_OE_NST_OE	0.132378	0.305916	0.377117	0.385773	0.0382605	NS
	hsa-mir-7	CST_OE	0.175683	0.377443	0.960445	0.0379344	0.798268	FS
	hsa-mir-136	CST_OE_FST_OE_NST_OE	0.184706	0.387741	0.765161	0.0235248	0.130342	FS
	hsa-mir-1306	CST_OE_FST_OE_NST_OE	0.196405	0.394243	0.544163	0.0479996	0.949391	FS
	hsa-mir-598	CST_UE_FST_UE_NST_UE	0.240833	0.447493	0.671848	0.0447205	0.0325601	FS+NS
	hsa-mir-326	FST_OE_NST_OE	0.240394	0.449716	0.013073	0.594318	0.656298	CS
	hsa-mir-324	CST_OE_FST_OE_NST_OE	0.290589	0.49945	0.0996338	0.00687858	0.292167	FS
	hsa-mir-30d	CST_UE_FST_UE_NST_UE	0.403822	0.587572	0.0282177	0.28909	0.223907	CS
	hsa-mir-539	CST_OE_FST_OE_NST_OE	0.42441	0.589458	0.0525976	0.00562282	0.363306	FS
	hsa-mir-432	CST_OE_FST_OE_NST_OE	0.41545	0.591962	0.371149	0.00482008	0.562809	FS
	hsa-mir-493	CST_OE_FST_OE_NST_OE	0.440986	0.600352	0.977109	0.0344452	0.137565	FS
	hsa-mir-92b	CST_OE_FST_OE_NST_OE	0.673865	0.772138	0.602851	0.0378315	0.0350926	FS+NS
	hsa-mir-369	CST_OE_NST_OE	0.797409	0.863336	0.485699	0.0154561	0.260092	FS
	hsa-mir-10a	CST_UE_FST_UE	0.794755	0.863864	0.45516	0.707059	0.0341588	NS
	hsa-mir-1270	CST_OE_FST_OE_NST_OE	0.863826	0.896423	0.0462075	na	0.854033	CS
			76	22	11	71	12
