# Supplementary material for: Smoking status impacts microRNA mediated prognosis and lung adenocarcinoma biology
Source: BMC Cancer. 2014 Oct 24;14:778. doi: 10.1186/1471-2407-14-778 (PMC4216369; doi:10.1186/1471-2407-14-778)
Supplement: Supplementary file 16 — Additional file 16: Multivariate analysis of miRNA expression and patient survival. (XLSX 41 KB) [file 12885_2014_4957_MOESM16_ESM.xlsx]

## Sheet: Multivariate Supplemental Table
	Additional File 16. Cox proportional hazards multivariate survival analysis and MANOVA results
	HR = Hazard Ratio
	Red shading indicates p < 0.1
		COXPH																					MANOVA
		miRNA		Age		Gender		Ethnicity_Asian		Ethnicity_AfricanAmerican		Stage_II		Stage_III		Stage_IV		Smoking_Current		Smoking_Former			Age		Gender		Ethnicity		Stage		Smoking
	miRNA	HR	P-val	HR	P-val	HR	P-val	HR	P-val	HR	P-val	HR	P-val	HR	P-val	HR	P-val	HR	P-val	HR	P-val	miRNA	F-val	P-val	F-val	P-val	F-val	P-val	F-val	P-val	F-val	P-val
	hsa_let_7g	0.998	0.00071	1.023	0.2	1.565	0.18	1.464	0.47	1.123	0.91	3.698	0.00066	5.248	2.8e-05	3.286	0.08	0.853	0.76	0.911	0.85	hsa_let_7g	5.9417	0.016078	0.2281	0.63372	7.4899	0.0008206	1.0482	0.373475	6.8303	0.0014905
	hsa_mir_26b	0.999	0.0033	1.013	0.47	1.463	0.23	1.531	0.45	0.978	0.98	4.628	0.00013	5.741	8.3e-06	2.294	0.21	0.642	0.4	0.815	0.68	hsa_mir_26b	4.7098	0.031729	0.7804	0.378564	14.7948	1.536e-06	0.0999	0.959923	7.1319	0.001134
	hsa_mir_21	1	0.0039	1.019	0.25	1.742	0.085	1.264	0.66	2.224	0.45	3.164	0.003	5.325	2.1e-05	2.379	0.19	0.757	0.59	1.327	0.54	hsa_mir_21	0.7082	0.401514	0.4888	0.485674	7.7414	0.0006546	1.4285	0.2372	0.5463	0.580355
	hsa_mir_150	0.999	0.0053	1.024	0.18	1.158	0.65	1.161	0.78	1.774	0.59	4.385	0.0002	4.814	7.1e-05	2.135	0.25	0.719	0.52	1.747	0.24	hsa_mir_150	1.4925	0.22394	3.0919	0.08093	1.9438	0.14711	1.3247	0.26895	1.4941	0.22812
	hsa_mir_590	0.973	0.006	1.004	0.82	1.488	0.24	1.498	0.45	1.166	0.88	4.489	0.00019	7.07	1.6e-06	2.055	0.27	0.737	0.56	1.096	0.85	hsa_mir_590	1.4779	0.226216	0.703	0.403242	8.6868	0.0002816	0.6794	0.566083	3.8847	0.0228723
	hsa_mir_3065	0.996	0.01	1.009	0.61	1.623	0.15	1.213	0.71	1.124	0.91	3.35	0.0018	5.265	2.4e-05	2.016	0.29	0.607	0.34	1.145	0.78	hsa_mir_3065	0.2463	0.6205	0.5314	0.4673	14.6232	1.769e-06	0.7504	0.5239	0.0354	0.9652
	hsa_mir_29a	1	0.011	1.024	0.19	1.224	0.54	1.174	0.76	1.213	0.86	3.932	0.00036	4.316	0.00022	2.947	0.11	0.742	0.56	1.15	0.77	hsa_mir_29a	2.7195	0.101437	1.3026	0.255738	7.3288	0.000949	1.6317	0.184937	2.6229	0.076264
	hsa_mir_125a	0.999	0.012	1.014	0.42	1.342	0.36	1.168	0.77	0.985	0.99	3.986	0.00039	4.841	4.8e-05	2.325	0.2	0.658	0.42	0.917	0.86	hsa_mir_125a	4.1316	0.044037	5.932	0.016163	15.1903	1.111e-06	0.4559	0.713573	5.9937	0.003202
	hsa_mir_628	0.981	0.014	1.009	0.62	1.369	0.33	0.791	0.65	1.071	0.95	4.274	0.00023	6.118	3.7e-06	1.885	0.34	0.949	0.92	1.092	0.85	hsa_mir_628	0.0187	0.89143	0.7625	0.384078	0.1648	0.848235	0.9576	0.414811	5.181	0.006785
	hsa_mir_664	0.981	0.015	1.015	0.41	1.323	0.38	1.045	0.93	1.11	0.92	3.962	0.0004	4.749	6e-05	2.222	0.23	0.669	0.44	1.011	0.98	hsa_mir_664	6.1438	0.014411	6.6489	0.010985	20.2254	2.043e-08	0.4945	0.686696	6.488	0.002036
	hsa_mir_1287	0.992	0.019	1.009	0.6	1.585	0.16	1.107	0.85	1.059	0.96	3.612	0.001	5.408	1.9e-05	2.631	0.15	0.698	0.48	1.286	0.6	hsa_mir_1287	0.4037	0.52626	4.3897	0.03801	2.5657	0.08058	0.4534	0.71534	0.0437	0.95728
	hsa_mir_33a	0.995	0.024	1.015	0.4	1.179	0.61	0.954	0.93	1.252	0.83	3.958	0.00045	5.545	1.2e-05	2.075	0.27	0.701	0.49	1.004	0.99	hsa_mir_33a	2.6527	0.10569	4.9614	0.027563	4.6183	0.011467	0.1557	0.925864	5.4475	0.005299
	hsa_mir_1301	0.978	0.027	1.011	0.55	1.383	0.31	0.906	0.85	1.34	0.78	3.907	0.00058	6.077	5e-06	2.049	0.27	0.731	0.54	1.171	0.74	hsa_mir_1301	0.5616	0.45489	2.7672	0.09852	4.168	0.01751	0.4577	0.71229	3.4826	0.03349
	hsa_mir_3613	0.965	0.027	1.006	0.74	1.471	0.25	0.98	0.97	1.097	0.93	3.785	0.00063	5.719	7.7e-06	1.618	0.47	0.8	0.67	1.048	0.93	hsa_mir_3613	0.3213	0.57176	0.6453	0.423212	4.3109	0.015302	0.7289	0.536467	7.0679	0.001202
	hsa_mir_99b	1	0.029	1.006	0.73	1.539	0.19	1.319	0.6	1.127	0.91	3.895	0.00044	6.58	2.9e-06	2.277	0.21	0.636	0.38	1.158	0.76	hsa_mir_99b	0.3667	0.54579	1.6455	0.20176	2.4684	0.08851	0.1365	0.93808	0.7808	0.46009
	hsa_mir_29b	1	0.032	1.021	0.24	1.163	0.65	1.253	0.67	1.223	0.85	4.047	0.0003	4.553	0.00011	2.289	0.21	0.772	0.62	1.087	0.86	hsa_mir_29b	11.5375	0.0008947	5.2	0.0241416	9.7165	0.0001137	0.8602	0.4635	7.5038	0.0008104
	hsa_mir_1	0.96	0.035	1.02	0.29	1.32	0.39	0.96	0.94	1.32	0.79	3.67	0.00079	4.55	0.00011	1.83	0.36	0.9	0.84	1.69	0.27	hsa_mir_1	0.7939	0.3745	1.2071	0.2739	1.5473	0.2165	0.6713	0.5711	0.2562	0.7743
	hsa_mir_338	1	0.04	1.015	0.42	1.642	0.15	1.111	0.84	1.249	0.83	3.355	0.0019	5.498	1.3e-05	2.374	0.19	0.787	0.65	1.298	0.59	hsa_mir_338	5.8164	0.01721	0.094	0.75966	2.1605	0.11921	0.3327	0.80175	0.8464	0.43118
	hsa_mir_374b	0.991	0.041	1.008	0.65	1.367	0.34	0.96	0.94	1.227	0.85	3.75	0.00071	4.915	3.9e-05	1.901	0.33	0.738	0.56	1.132	0.8	hsa_mir_374b	0.0005	0.981561	2.1512	0.144766	3.8586	0.023444	0.8488	0.469539	5.7312	0.004077
	hsa_mir_96	0.991	0.042	1.006	0.73	1.446	0.26	1.468	0.5	1.123	0.91	3.786	0.00061	5.283	1.6e-05	1.897	0.33	0.839	0.74	1.179	0.74	hsa_mir_96	0.0011	0.973055	0.8916	0.346727	16.3063	4.489e-07	0.0272	0.993913	6.0534	0.003031
	hsa_mir_135b	0.997	0.045	1.014	0.42	1.284	0.44	1.066	0.9	1.097	0.93	3.93	0.00049	4.499	0.00015	2.089	0.26	0.704	0.5	1.039	0.94	hsa_mir_135b	10.5558	0.0014595	9.8351	0.0020988	18.9598	5.457e-08	2.2776	0.0824303	7.5939	0.0007473
	hsa_mir_126	1	0.049	1.017	0.34	1.37	0.33	1.023	0.96	1.263	0.82	3.685	0.00077	4.641	8.2e-05	1.816	0.37	0.839	0.73	1.255	0.64	hsa_mir_126	4.0838	0.045259	0.3459	0.5574	3.376	0.037072	0.46	0.710691	5.0401	0.007735
	hsa_mir_1468	0.862	0.054	1.016	0.38	1.309	0.41	0.949	0.92	1.353	0.77	3.407	0.0015	4.787	5.4e-05	1.692	0.43	0.683	0.47	1.326	0.55	hsa_mir_1468	0.5282	0.4686	2.3852	0.1248	0.6783	0.5092	0.4917	0.6887	0.4248	0.6548
	hsa_mir_142	1	0.055	1.016	0.38	1.362	0.34	0.924	0.88	1.257	0.83	4.11	0.00037	5.145	2.7e-05	1.983	0.3	0.763	0.6	1.392	0.49	hsa_mir_142	0.196	0.6587	0.0008	0.9773	0.2	0.8189	0.4885	0.6908	0.3698	0.6915
	hsa_mir_331	0.997	0.059	1.012	0.5	1.315	0.4	1.11	0.85	1.271	0.82	4.117	0.00033	5.675	9.8e-06	2.327	0.2	0.596	0.32	0.952	0.92	hsa_mir_331	2.498	0.116315	9.6311	0.0023276	22.5826	3.401e-09	0.6107	0.609166	9.5018	0.0001372
	hsa_mir_548b	0.923	0.06	1.009	0.64	1.549	0.19	1.125	0.82	1.211	0.86	3.766	0.00075	5.226	2.5e-05	2.316	0.2	0.681	0.46	1.058	0.91	hsa_mir_548b	0.2299	0.63237	0.4026	0.52684	6.1835	0.00269	0.7142	0.54516	4.0583	0.01941
	hsa_mir_138	1.01	0.065	1.01	0.47	1.38	0.32	1.03	0.96	1.37	0.76	3.16	0.0035	5.33	1.7e-05	2.26	0.21	1.03	0.96	1.91	0.21	hsa_mir_138	1.8828	0.1723	0.025	0.8746	0.6002	0.5501	0.1315	0.9412	1.6992	0.1867
	hsa_mir_204	0.934	0.066	1.012	0.49	1.546	0.19	1.261	0.67	1.188	0.87	3.77	0.00071	5.338	2e-05	2.051	0.27	0.767	0.6	1.315	0.56	hsa_mir_204	0.59	0.4438	2.1455	0.1453	0.3157	0.7298	0.8609	0.4632	0.1123	0.8938
	hsa_mir_33b	0.978	0.081	1.014	0.43	1.277	0.45	0.869	0.79	1.258	0.83	3.724	0.00077	5.418	1.8e-05	2.194	0.23	0.655	0.41	1.06	0.9	hsa_mir_33b	0.0017	0.96715	4.5977	0.03379	11.2097	3.117e-05	0.2241	0.87949	2.5873	0.07893
	hsa_mir_425	0.998	0.082	1.009	0.61	1.488	0.23	1.168	0.77	1.157	0.89	3.901	0.00053	5.952	6.6e-06	1.983	0.3	0.749	0.58	1.129	0.81	hsa_mir_425	0.6099	0.4362	1.2661	0.2625	15.163	1.136e-06	0.744	0.5276	11.8839	1.751e-05
	hsa_mir_16	1	0.083	1.011	0.52	1.468	0.24	1.165	0.78	1.214	0.85	3.668	0.00073	5.736	8.5e-06	2.178	0.24	0.709	0.5	1.098	0.85	hsa_mir_16	1.4946	0.223621	0.3374	0.562276	26.6974	1.658e-10	0.4208	0.738377	4.7763	0.009892
	hsa_mir_191	1	0.1	1.013	0.47	1.403	0.3	1.188	0.75	1.164	0.89	3.761	0.00057	5.632	9.4e-06	1.999	0.3	0.725	0.53	1.118	0.82	hsa_mir_191	4.8718	0.02898	3.1452	0.07839	22.8284	2.828e-09	1.1611	0.32702	10.4737	5.88e-05
	hsa_mir_34a	0.999	0.1	1.016	0.38	1.289	0.44	1.07	0.9	1.17	0.88	3.761	0.00062	4.465	0.00016	1.991	0.3	0.685	0.46	1.16	0.76	hsa_mir_34a	12.7412	0.0004949	7.4806	0.0070683	14.8042	1.524e-06	1.1677	0.324477	7.9822	0.0005275
	hsa_mir_130a	0.998	0.11	1.012	0.52	1.447	0.25	0.85	0.75	1.203	0.86	3.663	0.00089	5.401	1.7e-05	2.282	0.21	0.609	0.35	1.013	0.98	hsa_mir_130a	0.5481	0.46037	0.8907	0.34696	4.2555	0.01612	0.1244	0.94556	4.6323	0.01132
	hsa_mir_139	0.991	0.11	1.018	0.32	1.313	0.4	0.89	0.82	1.568	0.67	3.419	0.0016	5.133	2.6e-05	1.983	0.3	0.825	0.71	1.345	0.53	hsa_mir_139	4.8096	0.03	0.722	0.39697	4.6186	0.01146	0.1963	0.89877	1.0317	0.35916
	hsa_mir_34b	0.987	0.11	1.021	0.25	1.349	0.35	0.93	0.89	1.349	0.78	3.588	0.0015	4.718	7.2e-05	2.046	0.27	0.731	0.55	1.393	0.49	hsa_mir_34b	6.17	0.014209	7.4272	0.00727	5.1038	0.007289	2.4118	0.069539	0.0547	0.94677
	hsa_mir_106a	0.984	0.12	1.011	0.55	1.428	0.27	0.911	0.86	1.131	0.91	3.553	0.0011	5.67	8.3e-06	1.884	0.34	0.888	0.82	1.313	0.57	hsa_mir_106a	0.6255	0.4304	0.1175	0.7323	1.354	0.2617	0.766	0.515	1.7193	0.1831
	hsa_mir_146a	0.998	0.12	1.011	0.55	1.251	0.51	0.941	0.91	1.273	0.82	3.469	0.0013	4.207	0.00036	2.015	0.29	0.645	0.4	1.201	0.71	hsa_mir_146a	0.7455	0.389426	7.8068	0.005957	7.2389	0.001029	1.1718	0.322905	6.0552	0.003026
	hsa_mir_502	0.985	0.12	1.015	0.41	1.314	0.4	0.771	0.62	1.242	0.84	3.764	0.00081	5.364	1.8e-05	2.243	0.22	0.542	0.25	0.977	0.96	hsa_mir_502	4.2116	0.0420656	8.663	0.0038197	4.2228	0.0166246	0.1936	0.900606	9.128	0.0001906
	hsa_mir_375	1	0.14	1.012	0.5	1.567	0.17	0.974	0.96	2.32	0.44	3.921	0.00058	5.392	1.5e-05	2.203	0.23	0.86	0.77	1.556	0.35	hsa_mir_375	3.925	0.04959	2.0274	0.15677	0.776	0.46227	0.5155	0.67232	1.1559	0.31784
	hsa_mir_642a	0.961	0.14	1.014	0.43	1.45	0.26	1.059	0.91	1.238	0.84	3.723	0.00068	5.127	2.7e-05	2.175	0.24	0.668	0.44	1.144	0.79	hsa_mir_642a	1.3507	0.247192	3.3743	0.068406	17.3852	1.89e-07	0.8622	0.462488	6.7115	0.001661
	hsa_mir_484	0.997	0.15	1.011	0.52	1.429	0.27	0.961	0.94	1.243	0.84	3.823	0.00063	5.661	9.8e-06	2.129	0.25	0.653	0.41	1.085	0.87	hsa_mir_484	1.6707	0.198351	3.2975	0.071588	16.955	2.665e-07	0.6329	0.595041	7.2551	0.001014
	hsa_mir_887	0.96	0.15	1.015	0.41	1.314	0.4	0.903	0.85	1.308	0.8	3.497	0.0014	5.065	2.8e-05	2.05	0.28	0.632	0.38	1.077	0.88	hsa_mir_887	0.322	0.571371	4.444	0.0368578	9.325	0.0001603	0.3158	0.813944	5.0097	0.0079565
	hsa_mir_296	0.987	0.16	1.013	0.47	1.42	0.28	0.895	0.83	1.178	0.88	3.376	0.0017	5.317	1.6e-05	2.278	0.21	0.758	0.59	1.219	0.68	hsa_mir_296	0.9093	0.34198	0.4167	0.51967	0.9154	0.40282	0.6514	0.5834	2.9869	0.05376
	hsa_mir_3676	0.998	0.16	1.01	0.57	1.474	0.24	1.008	0.99	1.366	0.77	3.522	0.0011	6.404	4.1e-06	2.378	0.19	0.57	0.28	1.087	0.86	hsa_mir_3676	0.0787	0.779523	2.3929	0.12421	8.9217	0.0002287	1.7678	0.156278	5.9339	0.0033826
	hsa_mir_133b	0.919	0.17	1.016	0.36	1.297	0.43	1.102	0.85	1.328	0.79	3.301	0.0021	4.238	0.00038	2.092	0.26	0.672	0.44	1.265	0.63	hsa_mir_133b	5.559	0.019811	7.3706	0.00749	20.2352	2.028e-08	1.6647	0.177557	6.3293	0.002354
	hsa_mir_301a	0.994	0.17	1.011	0.56	1.334	0.37	1.117	0.84	1.273	0.82	3.935	0.00053	5.483	1.1e-05	2.145	0.25	0.797	0.66	1.313	0.57	hsa_mir_301a	0.0813	0.775939	4.7147	0.0316409	9.0192	0.0002098	1.227	0.30239	3.3318	0.0386681
	hsa_mir_454	0.981	0.18	1.011	0.55	1.33	0.38	1.016	0.98	1.239	0.84	3.975	0.00048	5.241	1.8e-05	2.094	0.26	0.773	0.62	1.225	0.68	hsa_mir_454	0.2601	0.610861	5.9003	0.016444	9.5723	0.000129	1.721	0.165612	6.4494	0.002109
	hsa_mir_940	0.984	0.18	1.01	0.56	1.338	0.37	1.059	0.91	1.405	0.75	3.506	0.0012	5.308	1.7e-05	2.09	0.26	0.715	0.52	1.248	0.65	hsa_mir_940	0.005	0.94401	4.3416	0.03906	23.1387	2.243e-09	0.1756	0.91278	3.1301	0.04688
	hsa_mir_133a	0.978	0.19	1.015	0.39	1.313	0.41	1.054	0.92	1.238	0.84	3.477	0.0013	4.315	0.00031	2.077	0.26	0.752	0.58	1.301	0.59	hsa_mir_133a	6.3911	0.01261	5.2689	0.02324	20.8234	1.29e-08	1.4681	0.22605	5.3744	0.00567
	hsa_mir_195	0.997	0.2	1.015	0.39	1.354	0.35	0.927	0.88	1.312	0.8	3.521	0.0011	5.261	1.9e-05	2.211	0.23	0.65	0.42	1.175	0.74	hsa_mir_195	7.2459	0.007999	2.4309	0.12129	19.3079	4.159e-08	0.1741	0.913732	2.8974	0.058577
	hsa_mir_362	0.981	0.2	1.011	0.52	1.324	0.39	0.925	0.88	1.17	0.88	3.537	0.0011	4.999	3e-05	2.061	0.27	0.642	0.4	1.063	0.91	hsa_mir_362	3.8951	0.0504548	9.4914	0.0024989	8.8065	0.0002533	0.2113	0.888458	9.6007	0.0001258
	hsa_mir_148a	1	0.21	1.011	0.52	1.569	0.18	0.981	0.97	1.148	0.9	3.648	0.00077	5.446	1.5e-05	2.023	0.29	0.693	0.48	1.262	0.63	hsa_mir_148a	1.5612	0.2136	0.5285	0.4685	3.7658	0.0256	0.3955	0.7564	1.0485	0.3533
	hsa_mir_18a	0.992	0.21	1.012	0.49	1.402	0.3	0.85	0.76	1.286	0.81	3.428	0.0015	5.6	9.7e-06	2.082	0.26	0.78	0.63	1.281	0.61	hsa_mir_18a	0.4721	0.4932	1.4871	0.2248	0.8359	0.4357	0.3394	0.7968	2.2736	0.1068
	hsa_mir_429	0.999	0.21	1.012	0.5	1.336	0.37	1.132	0.82	1.229	0.84	3.471	0.0013	4.899	4.6e-05	1.891	0.34	0.841	0.74	1.36	0.52	hsa_mir_429	0.5344	0.466013	4.7667	0.030731	20.7068	1.411e-08	0.5028	0.68101	5.57	0.004731
	hsa_mir_1247	0.992	0.22	1.018	0.31	1.396	0.3	0.866	0.78	1.265	0.82	3.662	0.00092	5.17	2.6e-05	2.07	0.27	0.698	0.49	1.376	0.5	hsa_mir_1247	8.1523	0.004975	1.7566	0.187276	0.4005	0.670762	0.1982	0.897475	2.6041	0.077658
	hsa_mir_324	0.998	0.22	1.013	0.47	1.336	0.37	1.03	0.95	1.262	0.82	3.564	0.001	4.952	3.8e-05	2.174	0.24	0.75	0.57	1.28	0.61	hsa_mir_324	1.7297	0.19066	6.0626	0.01506	20.2665	1.979e-08	0.2365	0.87077	3.6842	0.02766
	hsa_let_7a	1	0.24	1.009	0.62	1.356	0.36	1.016	0.98	1.34	0.78	3.795	0.00074	5.356	1.5e-05	1.779	0.4	0.694	0.49	1.349	0.54	hsa_let_7a	0.0015	0.969366	3.3474	0.0695019	7.7272	0.0006629	3.1759	0.0262376	3.0243	0.0518719
	hsa_mir_342	0.999	0.24	1.014	0.43	1.377	0.32	0.888	0.82	1.271	0.82	3.813	0.00066	4.979	3.7e-05	2.209	0.23	0.655	0.43	1.152	0.78	hsa_mir_342	6.2391	0.0136885	4.8508	0.0293185	12.5258	1.016e-05	1.6229	0.186969	8.207	0.0004315
	hsa_mir_153	0.996	0.26	1.014	0.43	1.435	0.27	0.892	0.83	1.332	0.78	3.794	0.00062	5.237	2e-05	2.041	0.28	0.808	0.68	1.484	0.4	hsa_mir_153	0.0007	0.9794	0.0162	0.899	0.1035	0.9017	0.4268	0.7341	0.7621	0.4687
	hsa_mir_2110	0.933	0.29	1.014	0.44	1.359	0.34	1.037	0.94	1.417	0.74	3.315	0.0021	5.071	2.7e-05	2.397	0.18	0.82	0.7	1.371	0.51	hsa_mir_2110	0.1101	0.740497	4.2524	0.041099	9.7225	0.0001131	0.5408	0.655146	1.6576	0.194417
	hsa_mir_505	0.997	0.31	1.013	0.47	1.383	0.32	0.903	0.84	1.239	0.84	3.666	0.00085	4.917	4.5e-05	2.074	0.27	0.681	0.46	1.207	0.71	hsa_mir_505	2.4184	0.122243	5.2334	0.0236998	7.3518	0.0009295	0.6716	0.570883	9.3502	0.0001568
	hsa_mir_186	0.999	0.32	1.012	0.49	1.477	0.23	0.949	0.92	1.301	0.8	3.735	0.0008	5.351	1.6e-05	2.229	0.22	0.724	0.53	1.187	0.74	hsa_mir_186	2.7678	0.0984787	0.0092	0.923838	13.0069	6.778e-06	1.1378	0.336189	8.0794	0.0004836
	hsa_mir_200a	1	0.36	1.014	0.43	1.404	0.29	0.975	0.96	1.289	0.81	3.539	0.0011	4.943	4.2e-05	2.121	0.25	0.828	0.71	1.46	0.43	hsa_mir_200a	0.1471	0.701961	3.2646	0.073003	7.2083	0.001058	1.4233	0.238719	4.0771	0.019072
	hsa_mir_339	0.999	0.36	1.013	0.48	1.407	0.29	0.923	0.88	1.252	0.83	3.595	0.00096	5.187	2.1e-05	2.141	0.25	0.758	0.59	1.262	0.64	hsa_mir_339	1.5154	0.220448	1.4732	0.226943	8.664	0.0002873	0.4069	0.748313	6.2689	0.0024874
	hsa_mir_184	0.989	0.39	1.016	0.38	1.358	0.34	0.893	0.83	1.467	0.72	3.355	0.0019	4.956	3.5e-05	2.146	0.24	0.703	0.5	1.319	0.57	hsa_mir_184	4.6037	0.03368	2.2377	0.137	3.4963	0.03306	0.375	0.77115	0.1664	0.84687
	hsa_mir_30d	1	0.39	1.016	0.38	1.397	0.3	1.012	0.98	1.368	0.77	3.286	0.0022	5.155	2.2e-05	2.376	0.19	0.859	0.77	1.552	0.36	hsa_mir_30d	3.5134	0.06302	0.2548	0.61453	0.0771	0.92586	0.5763	0.63155	0.2117	0.8095
	hsa_mir_493	0.997	0.42	1.012	0.51	1.447	0.26	0.814	0.7	1.273	0.82	3.77	0.00076	5.19	2.2e-05	2.228	0.22	0.689	0.48	1.323	0.57	hsa_mir_493	0.4204	0.51781	0.4493	0.5038	0.2235	0.8	2.3364	0.07652	2.1395	0.12166
	hsa_mir_491	0.984	0.43	1.014	0.45	1.401	0.3	0.883	0.81	1.259	0.83	3.482	0.0013	4.906	5e-05	2.168	0.24	0.787	0.64	1.357	0.53	hsa_mir_491	1.5024	0.22243	0.7915	0.37521	2.9864	0.05379	0.7504	0.52391	3.7299	0.02648
	hsa_let_7f	1	0.44	1.012	0.5	1.376	0.33	0.953	0.93	1.334	0.78	3.642	0.00099	5.321	1.6e-05	2.017	0.29	0.751	0.58	1.36	0.53	hsa_let_7f	0.6312	0.428283	3.447	0.06553	6.7655	0.001581	2.1637	0.095178	3.7831	0.025183
	hsa_mir_345	0.999	0.44	1.012	0.51	1.399	0.3	0.885	0.82	1.287	0.81	3.508	0.0012	5.219	2.2e-05	2.213	0.23	0.704	0.5	1.272	0.63	hsa_mir_345	0.3815	0.537847	1.6973	0.194845	8.8645	0.0002406	0.1174	0.949761	2.1961	0.115169
	hsa_mir_92b	1.001	0.46	1.011	0.54	1.438	0.27	0.995	0.99	1.365	0.77	3.638	0.00094	5.326	1.6e-05	2.058	0.28	0.795	0.66	1.516	0.39	hsa_mir_92b	0.0644	0.8001	0.6915	0.4071	1.3707	0.2574	0.768	0.5139	0.8479	0.4306
	hsa_mir_136	0.998	0.48	1.012	0.51	1.444	0.26	0.833	0.73	1.261	0.83	3.718	0.00084	5.151	2.4e-05	2.22	0.22	0.702	0.5	1.328	0.56	hsa_mir_136	0.3753	0.54116	0.4342	0.51105	0.4275	0.65301	2.2574	0.08456	2.8622	0.06059
	hsa_mir_769	0.993	0.48	1.011	0.55	1.475	0.23	0.982	0.97	1.285	0.81	3.497	0.0012	5.36	1.7e-05	2.235	0.22	0.738	0.56	1.361	0.53	hsa_mir_769	2.4179	0.12228	0.0005	0.98267	5.5499	0.00482	1.0195	0.38614	1.3418	0.26482
	hsa_mir_187	1	0.49	1.013	0.46	1.418	0.28	0.851	0.76	1.292	0.81	3.619	0.00091	5.103	2.7e-05	2.303	0.2	0.704	0.5	1.34	0.55	hsa_mir_187	0.9698	0.32648	2.1149	0.14818	0.3894	0.6782	0.6811	0.56505	2.6741	0.07259
	hsa_mir_574	0.999	0.49	1.014	0.44	1.371	0.34	0.96	0.94	1.236	0.84	3.64	0.00092	5.009	3.6e-05	2.171	0.24	0.752	0.58	1.273	0.64	hsa_mir_574	8.96	0.003279	5.5398	0.020021	24.2693	9.699e-10	2.4373	0.067328	13.5331	4.364e-06
	hsa_mir_200b	1	0.53	1.014	0.44	1.405	0.3	0.959	0.94	1.281	0.81	3.431	0.0014	4.939	5.3e-05	2.196	0.23	0.811	0.69	1.43	0.46	hsa_mir_200b	0.8347	0.362523	2.5343	0.113722	8.2523	0.0004144	0.6972	0.555296	6.0847	0.0029449
	hsa_mir_10a	1	0.54	1.012	0.52	1.514	0.22	1.005	0.99	1.248	0.83	3.596	0.001	5.544	2e-05	2.221	0.22	0.727	0.54	1.454	0.43	hsa_mir_10a	0	0.995	0.1824	0.67	0.5634	0.5706	0.6186	0.6041	1.7392	0.1795
	hsa_mir_149	0.999	0.55	1.013	0.48	1.421	0.28	0.974	0.96	1.276	0.82	3.414	0.0014	5.066	2.9e-05	2.132	0.25	0.805	0.67	1.421	0.46	hsa_mir_149	0.1382	0.71063	0.0793	0.77862	2.8056	0.06397	0.0799	0.97084	2.4916	0.08655
	hsa_mir_1306	0.994	0.56	1.012	0.5	1.483	0.24	0.956	0.93	1.313	0.8	3.467	0.0013	5.538	2.2e-05	2.19	0.23	0.734	0.55	1.347	0.55	hsa_mir_1306	0.0853	0.77074	0.2382	0.62632	5.9674	0.00328	0.4935	0.68739	3.6125	0.0296
	hsa_mir_326	1	0.56	1.014	0.44	1.398	0.3	1.009	0.99	1.38	0.76	3.504	0.0011	5.15	2.4e-05	2.266	0.21	0.734	0.55	1.415	0.47	hsa_mir_326	1.8622	0.17462	4.0661	0.04572	27.8978	7.041e-11	0.4554	0.71393	1.5596	0.21395
	hsa_mir_212	1.011	0.57	1.013	0.47	1.507	0.23	0.94	0.9	1.321	0.79	3.524	0.0011	5.036	3.9e-05	2.228	0.22	0.761	0.6	1.447	0.44	hsa_mir_212	2.7465	0.09977	2.4897	0.11692	0.9104	0.40481	0.8284	0.48041	1.71	0.18474
	hsa_mir_369	0.997	0.57	1.012	0.51	1.439	0.26	0.854	0.77	1.4	0.75	3.714	0.00099	5.142	2.5e-05	2.211	0.23	0.73	0.55	1.375	0.51	hsa_mir_369	0.2069	0.649946	0.2072	0.649693	0.371	0.69074	4.5272	0.004653	1.5735	0.211066
	hsa_let_7i	1	0.59	1.014	0.45	1.405	0.3	0.901	0.84	1.287	0.81	3.488	0.0012	5.003	4.2e-05	2.218	0.22	0.717	0.53	1.34	0.56	hsa_let_7i	5.6384	0.0189685	2.5431	0.1131	5.3634	0.0057279	0.6116	0.608575	9.6757	0.0001178
	hsa_mir_1249	0.967	0.59	1.013	0.46	1.369	0.35	0.867	0.79	1.326	0.79	3.412	0.0015	5.192	2.2e-05	2.187	0.23	0.723	0.54	1.322	0.59	hsa_mir_1249	1.1762	0.280053	6.3263	0.01306	3.7792	0.025277	0.1527	0.927793	6.8985	0.001401
	hsa_mir_143	1	0.62	1.012	0.5	1.436	0.27	0.953	0.93	1.266	0.82	3.648	0.0011	5.355	1.9e-05	2.238	0.22	0.762	0.6	1.4	0.49	hsa_mir_143	0.0983	0.754305	1.3955	0.23954	5.1086	0.007257	1.1446	0.333502	3.0815	0.049106
	hsa_mir_27a	1	0.62	1.014	0.43	1.385	0.32	0.943	0.91	1.266	0.82	3.435	0.0014	5.1	2.9e-05	2.218	0.22	0.744	0.57	1.371	0.53	hsa_mir_27a	1.6575	0.200127	4.8803	0.028838	15.7632	6.966e-07	0.1592	0.92358	4.9111	0.008723
	hsa_mir_24	1	0.64	1.013	0.46	1.467	0.25	0.884	0.81	1.36	0.77	3.524	0.0011	5.404	2.1e-05	2.212	0.23	0.857	0.78	1.66	0.35	hsa_mir_24	7.3693	0.007495	8.1123	0.00508	43.1624	3.058e-15	0.3562	0.784738	11.0548	3.56e-05
	hsa_mir_3653	0.999	0.65	1.013	0.48	1.422	0.28	0.961	0.94	1.305	0.8	3.478	0.0012	5.222	2.1e-05	2.223	0.22	0.739	0.56	1.389	0.5	hsa_mir_3653	0.191	0.66275	1.4753	0.22661	24.1015	1.098e-09	0.0579	0.98163	3.4397	0.03489
	hsa_mir_95	0.991	0.66	1.013	0.48	1.422	0.28	0.936	0.9	1.412	0.74	3.479	0.0012	5.184	2.2e-05	2.15	0.25	0.819	0.7	1.502	0.39	hsa_mir_95	3.0414	0.08342	0.0889	0.76606	0.0917	0.91247	0.443	0.72266	1.9806	0.14194
	hsa_mir_1226	0.987	0.69	1.014	0.44	1.409	0.29	1.015	0.98	1.366	0.77	3.52	0.0011	5.32	1.9e-05	2.257	0.21	0.774	0.62	1.432	0.46	hsa_mir_1226	1.4272	0.2343	3.5047	0.06334	16.876	2.839e-07	0.1342	0.9395	1.8696	0.15813
	hsa_mir_27b	1	0.72	1.013	0.46	1.45	0.26	0.901	0.84	1.375	0.76	3.495	0.0012	5.356	2.3e-05	2.221	0.22	0.801	0.67	1.554	0.37	hsa_mir_27b	1.1952	0.27622	3.5731	0.06085	19.089	4.933e-08	0.0827	0.96934	2.4537	0.08977
	hsa_mir_320d	0.975	0.72	1.014	0.45	1.416	0.28	0.898	0.84	1.287	0.81	3.484	0.0012	5.174	2.3e-05	2.183	0.24	0.749	0.58	1.4	0.5	hsa_mir_320d	0.0091	0.92431	0.8678	0.35321	3.4725	0.03382	0.5333	0.66024	3.4549	0.03439
	hsa_mir_1270	1.006	0.76	1.013	0.47	1.446	0.26	0.954	0.93	1.324	0.79	3.374	0.0024	5.187	2.2e-05	2.219	0.22	0.84	0.76	1.589	0.38	hsa_mir_1270	4.6114	0.0335327	9.0937	0.0030615	7.9345	0.0005505	0.5493	0.64944	6.5198	0.0019776
	hsa_mir_432	0.999	0.78	1.013	0.46	1.429	0.27	0.887	0.82	1.316	0.79	3.573	0.0013	5.213	2e-05	2.255	0.21	0.744	0.58	1.416	0.49	hsa_mir_432	0.5742	0.44991	0.8556	0.35661	0.0382	0.96256	1.4835	0.22184	3.0993	0.04828
	hsa_mir_328	1	0.86	1.014	0.45	1.434	0.27	0.936	0.9	1.326	0.79	3.436	0.0017	5.203	2.1e-05	2.235	0.22	0.815	0.71	1.549	0.42	hsa_mir_328	5.142	0.0249298	5.5682	0.019712	23.4021	1.843e-09	1.2572	0.291683	9.4481	0.0001438
	hsa_mir_423	1	0.86	1.014	0.44	1.426	0.27	0.933	0.89	1.346	0.78	3.467	0.0013	5.221	2e-05	2.23	0.22	0.803	0.68	1.554	0.42	hsa_mir_423	3.3083	0.0711315	3.2173	0.0750866	22.0646	5.023e-09	0.6388	0.591269	9.7565	0.0001098
	hsa_mir_598	1.001	0.87	1.014	0.44	1.421	0.28	0.934	0.89	1.343	0.78	3.497	0.0012	5.282	2.9e-05	2.278	0.21	0.785	0.64	1.497	0.4	hsa_mir_598	0.3277	0.568	0.4705	0.4939	0.2008	0.8183	0.7785	0.5079	0.7983	0.4522
	hsa_mir_376c	0.999	0.89	1.013	0.46	1.428	0.27	0.911	0.86	1.321	0.79	3.537	0.0016	5.195	2.2e-05	2.241	0.22	0.767	0.62	1.449	0.46	hsa_mir_376c	0.0944	0.759127	0.8617	0.354911	0.6176	0.540756	4.0247	0.008846	2.8598	0.060729
	hsa_mir_486	1	0.89	1.013	0.45	1.431	0.27	0.92	0.87	1.292	0.81	3.5	0.0012	5.234	2.2e-05	2.249	0.22	0.781	0.63	1.473	0.42	hsa_mir_486	0.9986	0.319435	0.0031	0.955866	5.928	0.003401	0.3458	0.79221	0.6698	0.513466
	hsa_mir_539	0.999	0.9	1.013	0.47	1.432	0.27	0.918	0.87	1.363	0.77	3.527	0.0015	5.189	2.2e-05	2.236	0.22	0.773	0.62	1.463	0.44	hsa_mir_539	0.2807	0.5971	0.2991	0.58533	2.7104	0.07011	3.5175	0.01694	0.7886	0.45656
	hsa_mir_3607	1	0.93	1.014	0.45	1.427	0.27	0.925	0.88	1.324	0.79	3.477	0.0012	5.204	2.1e-05	2.245	0.22	0.791	0.65	1.497	0.41	hsa_mir_3607	0.5274	0.4689	0.4454	0.5057	27.7866	7.619e-11	0.3481	0.7906	2.4732	0.0881
	hsa_mir_7	1	0.98	1.014	0.45	1.426	0.28	0.933	0.89	1.321	0.79	3.481	0.0012	5.203	2.2e-05	2.248	0.22	0.784	0.63	1.488	0.42	hsa_mir_7	0.0537	0.817166	1.9137	0.168819	5.4804	0.00514	0.5731	0.633679	5.7555	0.003986
